# Supplementary material for: The Association Between Inflammaging and Age-Related Changes in the Ruminal and Fecal Microbiota Among Lactating Holstein Cows
Source: Front Microbiol. 2019 Aug 9;10:1803. doi: 10.3389/fmicb.2019.01803 (PMC6696898; doi:10.3389/fmicb.2019.01803)
Supplement: TABLE S1 — SOTUs specifically present in a farm or commonly distributed among all six farms. There are seven sheets in this Excel file; the first sheet exhibits the sOTUs commonly distributed among all six farms; the second to seventh sheets show the sOTUs specifically present in each farm; each sheet shows the total sequence count and taxon of each sOTU. [file Table_1.XLSX]

## Sheet: All_farm_common_sOTUs
OTUID	SUM_Abundance	Taxonomy
e41b1212bd0aafdafa4183f685ec538c	158	k__Bacteria; p__Firmicutes; c__Clostridia; o__Clostridiales; f__Lachnospiraceae
8b2e495b66dd4097cdb2b7f0e261cfe3	1650	k__Bacteria; p__Firmicutes; c__Clostridia; o__Clostridiales; f__Ruminococcaceae; g__[Eubacterium] coprostanoligenes group
d2f523d0e82dd209c56d2fc7e3bcb31f	343	k__Bacteria; p__Firmicutes; c__Clostridia; o__Clostridiales; f__Ruminococcaceae; g__Ruminococcaceae UCG-013
0875d56dcbb1cd523309e6c690779336	2292	k__Bacteria; p__Firmicutes; c__Clostridia; o__Clostridiales
f4c4bfef1c04735ecac79e72a57a3504	1703	k__Bacteria; p__Tenericutes; c__Mollicutes; o__Anaeroplasmatales; f__Anaeroplasmataceae; g__Anaeroplasma
56dfb2a39c743b893f86ade697f517f5	2509	k__Bacteria; p__Firmicutes; c__Clostridia; o__Clostridiales; f__Ruminococcaceae; g__[Eubacterium] coprostanoligenes group
67f54efee94b290e6100bf688d1bda94	116	k__Bacteria; p__Firmicutes; c__Clostridia; o__Clostridiales; f__Christensenellaceae; g__Christensenellaceae R-7 group
53ec71b586d3a0930be5d8176e48b6ad	751	k__Bacteria; p__Firmicutes; c__Clostridia; o__Clostridiales; f__Clostridiales vadinBB60 group
532969d2a2f2526a5530a1e739c02187	8041	k__Bacteria; p__Firmicutes; c__Clostridia; o__Clostridiales; f__Lachnospiraceae
82e4f36b560d7df3c1ac6028cb0127b6	66514	k__Bacteria; p__Firmicutes; c__Clostridia; o__Clostridiales; f__Ruminococcaceae; g__Ruminococcaceae UCG-005
d056b8292ac43797f23ad554a94944b9	6041	k__Bacteria; p__Firmicutes; c__Clostridia; o__Clostridiales; f__Lachnospiraceae
1dc6ebe69ceaeed4de4c0541b4b80411	6684	k__Bacteria; p__Firmicutes; c__Clostridia; o__Clostridiales; f__Lachnospiraceae; g__Roseburia
fadd24bf1ebe8671cd904d2e522b4d94	10081	k__Bacteria; p__Firmicutes; c__Clostridia; o__Clostridiales; f__Ruminococcaceae; g__Ruminococcaceae UCG-005
8f9963366f1438ab92250fdb49857bc5	3842	k__Bacteria; p__Firmicutes; c__Clostridia; o__Clostridiales; f__Ruminococcaceae; g__Ruminococcaceae UCG-005
2955b1e10f111766a36a3d4a87679dfe	520	k__Bacteria; p__Firmicutes; c__Clostridia; o__Clostridiales; f__Ruminococcaceae; g__Ruminococcaceae UCG-014
e374ca3f82d9d27647354123949313d3	2723	k__Bacteria; p__Firmicutes; c__Clostridia; o__Clostridiales; f__Lachnospiraceae; g__Lachnospiraceae UCG-007
57e161131ef826db14551adea58d8294	2173	k__Bacteria; p__Firmicutes; c__Clostridia; o__Clostridiales; f__Ruminococcaceae; g__Ruminococcaceae UCG-010
94462bb2e61a9f37bd12ecd68b98945f	5142	k__Bacteria; p__Firmicutes; c__Clostridia; o__Clostridiales; f__Ruminococcaceae; g__[Eubacterium] coprostanoligenes group
c4e33ed1580f1a6ff8d293f810e2e38b	1298	k__Bacteria; p__Firmicutes; c__Clostridia; o__Clostridiales; f__Ruminococcaceae; g__Ruminococcaceae UCG-005
fc5348ef7058705f5e5d238c97546c88	9488	k__Bacteria; p__Firmicutes; c__Clostridia; o__Clostridiales; f__Ruminococcaceae; g__Ruminococcaceae UCG-013
859987118fa344dddde780b104d3d43a	695	k__Bacteria; p__Firmicutes; c__Clostridia; o__Clostridiales; f__Ruminococcaceae; g__Ruminococcaceae UCG-013
4c06aecca11594e40c54cf2b1834c8d8	6264	k__Bacteria; p__Firmicutes; c__Clostridia; o__Clostridiales; f__Ruminococcaceae; g__Ruminococcaceae UCG-010
3a5280bcf47b5966f85509571466b3e2	1333	k__Bacteria; p__Firmicutes; c__Clostridia; o__Clostridiales; f__Ruminococcaceae; g__Ruminococcaceae UCG-010
0650ee20184c9611a51ef7e73b8ce0ca	1255	k__Bacteria; p__Firmicutes; c__Clostridia; o__Clostridiales; f__Lachnospiraceae; g__Lachnospiraceae NK4A136 group
d8f4fd3f40e912be13e2f6e82d5540cd	449	k__Bacteria; p__Firmicutes; c__Clostridia; o__Clostridiales; f__Ruminococcaceae; g__Ruminococcaceae UCG-010
6a5fb569ba3b49659538826d860d5110	237450	k__Bacteria; p__Firmicutes; c__Clostridia; o__Clostridiales; f__Ruminococcaceae; g__Ruminococcaceae UCG-005
d251cea1039fde72bb90b0c991883313	726	k__Bacteria; p__Firmicutes; c__Clostridia; o__Clostridiales; f__Ruminococcaceae
0463d86e254b773de5a425ea13fa5e45	27267	k__Bacteria; p__Firmicutes; c__Clostridia; o__Clostridiales; f__Lachnospiraceae; g__Tyzzerella 4
b8218e35eb8860c4578284a25340c030	74833	k__Bacteria; p__Firmicutes; c__Clostridia; o__Clostridiales; f__Peptostreptococcaceae; g__Romboutsia
58e775b0ff334bbe08d763b51cf0ab71	1852	k__Bacteria; p__Firmicutes; c__Clostridia; o__Clostridiales; f__Lachnospiraceae; g__Tyzzerella 4
2a7fa0df6257f334aec736b401d5dae9	1692	k__Bacteria; p__Firmicutes; c__Clostridia; o__Clostridiales; f__Ruminococcaceae; g__Ruminococcaceae UCG-010
0ca2de379a9149959ead9b26a8f809fa	693	k__Bacteria; p__Firmicutes; c__Clostridia; o__Clostridiales; f__Ruminococcaceae; g__Ruminococcaceae UCG-010
e70ee5f5a279e1de6be8ced6711385db	1869	k__Bacteria; p__Firmicutes; c__Clostridia; o__Clostridiales; f__Ruminococcaceae; g__Ruminococcaceae UCG-010
b51735fa635e5bd77d51c54ace9869cf	156	k__Bacteria; p__Firmicutes; c__Clostridia; o__Clostridiales; f__Ruminococcaceae; g__[Eubacterium] coprostanoligenes group
944a9dc2dc96a6ab5888f0f532b03cc2	452	k__Bacteria; p__Firmicutes; c__Clostridia; o__Clostridiales; f__Ruminococcaceae; g__[Eubacterium] coprostanoligenes group
2abb145e2666cb6c51d04b5b335977d5	240	k__Bacteria; p__Firmicutes; c__Clostridia; o__Clostridiales; f__Ruminococcaceae
45b7b33d91b23db85f26e175bea66484	262	k__Bacteria; p__Firmicutes; c__Clostridia; o__Clostridiales; f__Ruminococcaceae; g__[Eubacterium] coprostanoligenes group
fb22edc92ff664d7cc7d5552d0955a0f	4527	k__Bacteria; p__Firmicutes; c__Clostridia; o__Clostridiales; f__Ruminococcaceae; g__Ruminococcaceae UCG-010
68d98154b7a651292828d60166682c3b	114	k__Bacteria; p__Firmicutes; c__Clostridia; o__Clostridiales; f__Family XIII; g__Family XIII AD3011 group
9cd8b7e4276af616eccdb3348156294d	637	k__Bacteria; p__Firmicutes; c__Clostridia; o__Clostridiales; f__Ruminococcaceae
b819e76b0cb3dc304ade87debb4b8385	315	k__Bacteria; p__Firmicutes; c__Clostridia; o__Clostridiales; f__Christensenellaceae; g__Christensenellaceae R-7 group
0702011b63d1c1c7f0a97dcab2f5874b	1632	k__Bacteria; p__Tenericutes; c__Mollicutes; o__Anaeroplasmatales; f__Anaeroplasmataceae; g__Anaeroplasma
b6c6130fb915f7f44870f00d709d1992	12291	k__Bacteria; p__Firmicutes; c__Clostridia; o__Clostridiales; f__Lachnospiraceae; g__Coprococcus 3
7040cb690e0cf112f24952a83bcb4e52	6030	k__Bacteria; p__Firmicutes; c__Clostridia; o__Clostridiales; f__Lachnospiraceae; g__Acetitomaculum
19d9a9484678a7898a935122304a0f1d	10517	k__Bacteria; p__Firmicutes; c__Clostridia; o__Clostridiales; f__Clostridiaceae 1; g__Clostridium sensu stricto 6
d143bb4dc697baff42c89e9d812bca90	7580	k__Bacteria; p__Firmicutes; c__Clostridia; o__Clostridiales; f__Lachnospiraceae; g__Lachnospiraceae AC2044 group
25831adcb26e71d932a271302c08834f	1281	k__Bacteria; p__Firmicutes; c__Clostridia; o__Clostridiales; f__Ruminococcaceae
6284e28ea0244451178c51da88e7e0eb	3544	k__Bacteria; p__Firmicutes; c__Clostridia; o__Clostridiales; f__Ruminococcaceae; g__Oscillibacter
9b01778dc83a3c765295d233b6bca2e8	12125	k__Bacteria; p__Firmicutes; c__Clostridia; o__Clostridiales; f__Ruminococcaceae; g__Ruminococcaceae UCG-014
86c9d4bf7928807db0334551a18e9db8	5806	k__Bacteria; p__Firmicutes; c__Clostridia; o__Clostridiales; f__Ruminococcaceae; g__Ruminococcus 2
c464c2d3b4f472c6b892b0013f3f24d4	195	k__Bacteria; p__Firmicutes; c__Clostridia; o__Clostridiales; f__Defluviitaleaceae; g__Defluviitaleaceae UCG-011
bcdd7684959e37f0c21d4605cf37ca23	40440	k__Bacteria; p__Firmicutes; c__Clostridia; o__Clostridiales; f__Lachnospiraceae
f033bb43d13371ab35c8ebfca3f25288	8714	k__Bacteria; p__Firmicutes; c__Clostridia; o__Clostridiales; f__Lachnospiraceae
c9be35779f5884752c52ef3bbee2bcdb	18837	k__Bacteria; p__Firmicutes; c__Clostridia; o__Clostridiales; f__Ruminococcaceae; g__Ruminococcaceae UCG-005
1ca576cd801d4f7f4ab1f12c5400f26a	11770	k__Bacteria; p__Firmicutes; c__Clostridia; o__Clostridiales; f__Lachnospiraceae; g__Anaerosporobacter
884139bce470205f83e69dbbb90de12b	101	k__Bacteria; p__Firmicutes; c__Clostridia; o__Clostridiales; f__Ruminococcaceae; g__[Eubacterium] coprostanoligenes group
14bc0bb42fde821f7e0b9a627fbcc560	115	k__Bacteria; p__Firmicutes; c__Clostridia; o__Clostridiales; f__Ruminococcaceae; g__Ruminococcus 1
1aab7912172a236cc2fe90938dd59a9d	3789	k__Bacteria; p__Firmicutes; c__Clostridia; o__Clostridiales; f__Christensenellaceae; g__Christensenellaceae R-7 group; s__bacterium YE57
2885ff0d9418a7b3d482f0e3a2953237	1990	k__Bacteria; p__Firmicutes; c__Clostridia; o__Clostridiales; f__Lachnospiraceae; g__Roseburia
99800b87f3fe55f59dd767f9344a46d6	992	k__Bacteria; p__Firmicutes; c__Clostridia; o__Clostridiales; f__Ruminococcaceae; g__Ruminococcaceae UCG-010
1d7e0b1f78f3ed8180a07e3feb2063ab	400	k__Bacteria; p__Firmicutes; c__Clostridia; o__Clostridiales; f__Clostridiales vadinBB60 group
75110253406466d5433a316d88f9af8d	6831	k__Bacteria; p__Firmicutes; c__Clostridia; o__Clostridiales; f__Ruminococcaceae; g__Pygmaiobacter
9b1384f0e13d55db3fa1463c628f3cbe	2808	k__Bacteria; p__Firmicutes; c__Clostridia; o__Clostridiales; f__Ruminococcaceae; g__Flavonifractor
acb8c12b6b06efb2c1fa38d88b73542e	56033	k__Bacteria; p__Firmicutes; c__Clostridia; o__Clostridiales; f__Clostridiaceae 1; g__Clostridium sensu stricto 1
7002ac7090f868a5db76b46d9a5a4cb8	2931	k__Bacteria; p__Firmicutes; c__Clostridia; o__Clostridiales; f__Ruminococcaceae; g__Ruminococcus 1
b0505c989a9b01a6a9057ee20b8f50e8	642	k__Bacteria; p__Firmicutes; c__Clostridia; o__Clostridiales; f__Ruminococcaceae; g__Ruminococcaceae UCG-010
d937df50cf911e8845d3c314c26c7cbd	726	k__Bacteria; p__Firmicutes; c__Clostridia; o__Clostridiales; f__Ruminococcaceae; g__Ruminococcus 2
2f37a8cf6b82f6843ecb0c1342af3ac5	14581	k__Bacteria; p__Firmicutes; c__Clostridia; o__Clostridiales; f__Ruminococcaceae; g__Ruminococcaceae UCG-009
720fc1407888ba794dd4985e2f5511c4	1894	k__Bacteria; p__Patescibacteria; c__Saccharimonadia; o__Saccharimonadales; f__Saccharimonadaceae; g__Candidatus Saccharimonas
66c437ede7479ab5c9579375dcb5f850	453	k__Bacteria; p__Firmicutes; c__Clostridia; o__Clostridiales; f__Ruminococcaceae
59eb2e9cfb7cefb8a49053a14f4c68e0	328	k__Bacteria; p__Firmicutes; c__Clostridia; o__Clostridiales; f__Ruminococcaceae
3c58e7c30774db7c23751a425c9fb7e4	798	k__Bacteria; p__Firmicutes; c__Clostridia; o__Clostridiales; f__Ruminococcaceae; g__Ruminococcaceae UCG-013
866a199dfb60742a96369f633baf3700	1771	k__Bacteria; p__Firmicutes; c__Clostridia; o__Clostridiales; f__Ruminococcaceae; g__Ruminococcaceae UCG-010
43a8b86fdc8380ceba160dceac6c3a6e	1049	k__Archaea; p__Euryarchaeota; c__Methanobacteria; o__Methanobacteriales; f__Methanobacteriaceae; g__Methanobrevibacter
0674e5d4032736ab115a9ec048f15cbc	1000	k__Bacteria; p__Firmicutes; c__Clostridia; o__Clostridiales; f__Christensenellaceae; g__Christensenellaceae R-7 group
a6150979a720ac52f1a1dcab2da39f75	27261	k__Bacteria; p__Firmicutes; c__Clostridia; o__Clostridiales; f__Ruminococcaceae; g__Ruminococcaceae UCG-005
f389e6c3084b96462bc019281adba561	575	k__Bacteria; p__Firmicutes; c__Clostridia; o__Clostridiales; f__Ruminococcaceae; g__Ruminococcaceae UCG-010
4e4d218236d95356c86159cb31454201	165	k__Bacteria; p__Firmicutes; c__Clostridia; o__Clostridiales; f__Ruminococcaceae; g__Ruminococcaceae UCG-010
6f85f0104e36f835b0996868d13ae03e	5154	k__Bacteria; p__Firmicutes; c__Clostridia; o__Clostridiales; f__Ruminococcaceae; g__Ruminococcaceae UCG-010
eb074832b6ce5646df08218059372ef0	5829	k__Bacteria; p__Firmicutes; c__Clostridia; o__Clostridiales; f__Ruminococcaceae; g__[Eubacterium] coprostanoligenes group
f4b0e19d635e4e8baf1a311aa08f4922	2298	k__Bacteria; p__Firmicutes; c__Clostridia; o__Clostridiales; f__Christensenellaceae; g__Christensenellaceae R-7 group
b312a603cf0b26255e40ccd97488e9fb	6685	k__Bacteria; p__Firmicutes; c__Clostridia; o__Clostridiales; f__Ruminococcaceae; g__Ruminococcaceae UCG-005
28c73fd5d42f7e4dff201015bac2d9d4	16975	k__Bacteria; p__Firmicutes; c__Clostridia; o__Clostridiales; f__Lachnospiraceae; g__Acetitomaculum
988f19be17b52e967ba0a8e8141bbf36	2895	k__Bacteria; p__Firmicutes; c__Clostridia; o__Clostridiales; f__Ruminococcaceae; g__Ruminococcaceae UCG-010
f40697e943296f325216884b31a2c5e9	3793	k__Bacteria; p__Firmicutes; c__Clostridia; o__Clostridiales; f__Ruminococcaceae; g__Ruminococcaceae UCG-013
7f77102517e4949ee3b2d0a8de08ec58	1021	k__Bacteria; p__Firmicutes; c__Clostridia; o__Clostridiales; f__Ruminococcaceae; g__Ruminiclostridium 6
aed55d880bbb6cda7247a66b34b0672f	368	k__Bacteria; p__Firmicutes; c__Clostridia; o__Clostridiales; f__Lachnospiraceae; g__[Ruminococcus] gauvreauii group
5305d0bfbe7066a21d10173de72acdaa	4801	k__Bacteria; p__Firmicutes; c__Clostridia; o__Clostridiales; f__Ruminococcaceae; g__[Eubacterium] coprostanoligenes group
659fba2e4a59b16590597578142b8b4b	502	k__Bacteria; p__Firmicutes; c__Clostridia; o__Clostridiales; f__Clostridiales vadinBB60 group
d9a26e22fda57a01531c56584e3a575c	1620	k__Bacteria; p__Firmicutes; c__Clostridia; o__Clostridiales; f__Ruminococcaceae; g__Ruminococcaceae UCG-014
0fe405434a5a1e51675a4668b26eee64	1099	k__Bacteria; p__Firmicutes; c__Clostridia; o__Clostridiales; f__Ruminococcaceae
0c089b74e0d5c8ac270227687c588d83	242	k__Bacteria; p__Firmicutes; c__Clostridia; o__Clostridiales; f__Ruminococcaceae; g__Ruminococcaceae UCG-005
fbc854bd9361d15def47a50efd009949	442	k__Bacteria; p__Firmicutes; c__Clostridia; o__Clostridiales; f__Ruminococcaceae; g__Ruminococcaceae UCG-013
c2a85a2820317b6ba18e4df04386aa8a	2649	k__Bacteria; p__Firmicutes; c__Clostridia; o__Clostridiales; f__Ruminococcaceae; g__Ruminococcaceae UCG-010
3836743c8b23cdee8282772787c0e069	3298	k__Bacteria; p__Firmicutes; c__Clostridia; o__Clostridiales; f__Family XIII; g__[Eubacterium] brachy group
bde2ce5a985d9380c45af8a03cde4f50	792	k__Bacteria; p__Firmicutes; c__Clostridia; o__Clostridiales; f__Lachnospiraceae; g__[Eubacterium] ruminantium group
22d641a03b6d4467893fa2a35969fdbf	955	k__Bacteria; p__Firmicutes; c__Clostridia; o__Clostridiales; f__Clostridiaceae 1; g__Clostridium sensu stricto 1
2e9af9e771ff6f3130d8c908558512fb	1152	k__Bacteria; p__Firmicutes; c__Clostridia; o__Clostridiales; f__Ruminococcaceae; g__Ruminococcaceae UCG-013
ea637d76cafdc2b1b0c7ee5fe6c8a23d	1141	k__Bacteria; p__Firmicutes; c__Clostridia; o__Clostridiales; f__Christensenellaceae; g__Christensenellaceae R-7 group
cf93a425c9860f18b034c640be52485d	1319	k__Bacteria; p__Firmicutes; c__Clostridia; o__Clostridiales; f__Ruminococcaceae; g__Ruminococcaceae UCG-010
37022070b85ae1c65c12d3ed87fcc734	2352	k__Bacteria; p__Firmicutes; c__Clostridia; o__Clostridiales; f__Clostridiales vadinBB60 group
bab866e4830357ca5e9044436ba8f25e	2813	k__Bacteria; p__Firmicutes; c__Clostridia; o__Clostridiales; f__Christensenellaceae; g__Christensenellaceae R-7 group
94157c2f4e264b711025c42c9b557daf	2101	k__Bacteria; p__Firmicutes; c__Clostridia; o__Clostridiales; f__Ruminococcaceae; g__Oscillibacter
82dcc82d2a7a5aa54a35cb93567aaf45	797	k__Bacteria; p__Firmicutes; c__Clostridia; o__Clostridiales; f__Ruminococcaceae; g__Ruminococcaceae UCG-013
545e0992052a192e2070f8b8dc394b16	10626	k__Bacteria; p__Firmicutes; c__Clostridia; o__Clostridiales; f__Christensenellaceae; g__Christensenellaceae R-7 group
aac3f5a63ed0772ddb77ad47640ad48b	335	k__Bacteria; p__Firmicutes; c__Clostridia; o__Clostridiales; f__Ruminococcaceae; g__Ruminococcaceae UCG-013
cb8c8ce8223078cdf41f58b40dc1e711	3067	k__Bacteria; p__Firmicutes; c__Clostridia; o__Clostridiales; f__Ruminococcaceae; g__Ruminococcus 1
4eeb5ed5f1a0940f7275ed0169401cf2	351	k__Bacteria; p__Firmicutes; c__Clostridia; o__Clostridiales; f__Christensenellaceae; g__Christensenellaceae R-7 group
104575c4375e4e2e27dd7478b4222319	726	k__Bacteria; p__Firmicutes; c__Clostridia; o__Clostridiales; f__Ruminococcaceae; g__Ruminococcaceae UCG-013
8667291331d2c377aab2ba491a3495a6	722	k__Bacteria; p__Firmicutes; c__Clostridia; o__Clostridiales; f__Ruminococcaceae; g__Ruminococcaceae UCG-010
6c33b322d2eb8c7714e6a749061d613b	552	k__Bacteria; p__Firmicutes; c__Clostridia; o__Clostridiales; f__Ruminococcaceae; g__Ruminococcaceae UCG-010
aa91917ec2c78cb2aa6b80dcb0322a98	783	k__Bacteria; p__Firmicutes; c__Clostridia; o__Clostridiales; f__Ruminococcaceae; g__Ruminococcaceae UCG-010
88ae0b9018ede3c367de71e18c975389	1410	k__Bacteria; p__Firmicutes; c__Clostridia; o__Clostridiales; f__Ruminococcaceae; g__Ruminococcaceae UCG-010
0f7c714dd1390935a0f22603c20225a1	1466	k__Bacteria; p__Firmicutes; c__Clostridia; o__Clostridiales; f__Ruminococcaceae; g__Ruminococcaceae UCG-005
cd6ede290cba20deb95c525a8178baa3	694	k__Bacteria; p__Firmicutes; c__Clostridia; o__Clostridiales; f__Ruminococcaceae; g__Ruminococcaceae UCG-005
e68c98b51e50d1eeea31f71e1b9495d2	2475	k__Bacteria; p__Firmicutes; c__Clostridia; o__Clostridiales; f__Ruminococcaceae; g__[Eubacterium] coprostanoligenes group
49ba34e4e1df3e689b93d1b437358214	566	k__Bacteria; p__Firmicutes; c__Clostridia; o__Clostridiales; f__Ruminococcaceae; g__Ruminococcaceae UCG-005
942f061f2700b1a8a5d91e376b38936a	197	k__Bacteria; p__Firmicutes; c__Clostridia; o__Clostridiales; f__Ruminococcaceae; g__Ruminococcaceae UCG-005
92eba73e86ed4d37ab92cc8c575b7359	1039	k__Bacteria; p__Firmicutes; c__Clostridia; o__Clostridiales; f__Ruminococcaceae; g__[Eubacterium] coprostanoligenes group
a0d0fef4619eaa11bc63371ceb63281d	6857	k__Bacteria; p__Firmicutes; c__Clostridia; o__Clostridiales; f__Lachnospiraceae; g__Lachnospiraceae NK4A136 group
9c943253fe7cafccab3dca55e5c88c17	8619	k__Bacteria; p__Firmicutes; c__Clostridia; o__Clostridiales; f__Ruminococcaceae; g__Ruminococcaceae UCG-010
6711a1b824e778648c9eab8a8b551e2a	1078	k__Bacteria; p__Firmicutes; c__Clostridia; o__Clostridiales; f__Ruminococcaceae; g__Candidatus Soleaferrea
6e6bcff4ca71366658edfc218fc1fc4a	8076	k__Bacteria; p__Firmicutes; c__Clostridia; o__Clostridiales; f__Ruminococcaceae; g__Ruminococcaceae UCG-013
afedce788b39eb584b41805f1b6d59a9	490	k__Bacteria; p__Firmicutes; c__Clostridia; o__Clostridiales; f__Ruminococcaceae; g__Ruminococcaceae UCG-010
698cca86c0db4cdccae1cb5d31eae360	1115	k__Bacteria; p__Firmicutes; c__Clostridia; o__Clostridiales; f__Ruminococcaceae; g__Ruminococcaceae UCG-014
478b101817859cba3a82485f29a21def	173	k__Bacteria; p__Firmicutes; c__Clostridia; o__Clostridiales; f__Ruminococcaceae; g__Ruminococcaceae UCG-014
1221b5102649294de25520e03f24ae10	2746	k__Bacteria; p__Firmicutes; c__Clostridia; o__Clostridiales; f__Ruminococcaceae; g__Ruminococcaceae UCG-005
e239579d60fda629d35619051ded891f	369	k__Bacteria; p__Firmicutes; c__Clostridia; o__Clostridiales; f__Ruminococcaceae; g__Ruminococcaceae UCG-005
fe6c1cbd94f9f728e5fc9c58436baadc	4271	k__Bacteria; p__Firmicutes; c__Clostridia; o__Clostridiales; f__Ruminococcaceae; g__Ruminococcus 2
5f5c6663d0b223767f509b10f08b50f1	1896	k__Bacteria; p__Firmicutes; c__Clostridia; o__Clostridiales; f__Ruminococcaceae; g__Ruminococcaceae UCG-013
f2729b6fc9343325b7b48b9e63bb46a3	21190	k__Bacteria; p__Firmicutes; c__Clostridia; o__Clostridiales; f__Ruminococcaceae; g__Ruminococcaceae UCG-013
3d5f88d74f76fa3bb73eb04f08195ae5	378	k__Bacteria; p__Firmicutes; c__Clostridia; o__Clostridiales; f__Ruminococcaceae; g__Ruminiclostridium 1
dd3575b07652e46d69d950d5687b04a9	31702	k__Bacteria; p__Firmicutes; c__Clostridia; o__Clostridiales; f__Ruminococcaceae; g__Ruminococcaceae UCG-005
7302bb2b460f54d464a400f8420c2659	3228	k__Bacteria; p__Firmicutes; c__Clostridia; o__Clostridiales; f__Clostridiales vadinBB60 group
473232a0ece18e199442f44cf3fb5bdf	370	k__Bacteria; p__Firmicutes; c__Clostridia; o__Clostridiales; f__Lachnospiraceae; g__Shuttleworthia
e67c57b84f22f3cb12a9a3bcf1b46d54	1653	k__Bacteria; p__Firmicutes; c__Clostridia; o__Clostridiales; f__Ruminococcaceae; g__Ruminococcaceae UCG-010
823bfd3d33d705f489a4c125087eb3d4	19	k__Bacteria; p__Firmicutes; c__Clostridia; o__Clostridiales; f__Lachnospiraceae
b4643c32d2eb1ba47b49bcc6fa78e8a6	1390	k__Bacteria; p__Firmicutes; c__Clostridia; o__Clostridiales; f__Ruminococcaceae; g__[Eubacterium] coprostanoligenes group
414b76ab619b0b867eec92095fd55310	3292	k__Bacteria; p__Firmicutes; c__Clostridia; o__Clostridiales; f__Lachnospiraceae
ff3ee641d96fb834146c9e4efd64428c	1019	k__Bacteria; p__Firmicutes; c__Clostridia; o__Clostridiales; f__Ruminococcaceae; g__Ruminococcaceae UCG-014
19525f6e2303f87942abf7720f6d712e	6207	k__Bacteria; p__Firmicutes; c__Clostridia; o__Clostridiales; f__Ruminococcaceae; g__Ruminococcus 2
64c7663fa7d85e4c997bc15f8aa7c553	176	k__Bacteria; p__Firmicutes; c__Clostridia; o__Clostridiales; f__Ruminococcaceae; g__Ruminococcaceae UCG-010
af9993ec294b9297512808d3cb0fd725	6079	k__Bacteria; p__Firmicutes; c__Clostridia; o__Clostridiales; f__Ruminococcaceae; g__Ruminococcaceae UCG-004
9e47270cbfb1a8b35a5be3b0b0e1f6da	2678	k__Bacteria; p__Firmicutes; c__Clostridia; o__Clostridiales; f__Ruminococcaceae; g__Ruminococcaceae UCG-009
177f861783bdd8a1b421825ee5c9f67b	677	k__Bacteria; p__Firmicutes; c__Clostridia; o__Clostridiales; f__Ruminococcaceae
de828783627f834645ad8c814f124b16	185	k__Bacteria; p__Firmicutes; c__Clostridia; o__Clostridiales; f__Ruminococcaceae
bcc0c347ec03d809e3f93c0b1d8a4964	1640	k__Bacteria; p__Firmicutes; c__Clostridia; o__Clostridiales; f__Family XIII; g__Family XIII AD3011 group
14795b6f338c91b37dc34d5a86a52047	12573	k__Bacteria; p__Firmicutes; c__Clostridia; o__Clostridiales; f__Ruminococcaceae; g__[Eubacterium] coprostanoligenes group
0174bc8017ef5dbed9ecda1fb04f8f20	254	k__Bacteria; p__Firmicutes; c__Clostridia; o__Clostridiales; f__Ruminococcaceae
94f97e4b7e9e5d2d36a7600b734be2a3	1668	k__Bacteria; p__Firmicutes; c__Clostridia; o__Clostridiales; f__Ruminococcaceae; g__Ruminococcaceae UCG-010
51529b5e2941202e807860f64acd6467	1962	k__Bacteria; p__Firmicutes; c__Clostridia; o__Clostridiales; f__Ruminococcaceae; g__Ruminococcus 2
4a229dbeb23b41a513f5da3aa24af34a	1903	k__Bacteria; p__Firmicutes; c__Clostridia; o__Clostridiales; f__Lachnospiraceae
9f98856dfb9afce967b7ad4dc99f7ae4	860	k__Bacteria; p__Firmicutes; c__Clostridia; o__Clostridiales; f__Ruminococcaceae; g__Saccharofermentans
c9de8e2ec9b4df39d178bb8bbacf8eab	4589	k__Bacteria; p__Firmicutes; c__Clostridia; o__Clostridiales; f__Ruminococcaceae; g__Ruminococcaceae UCG-010
b0ce81b061b4f712098ae555ade48045	2490	k__Bacteria; p__Firmicutes; c__Clostridia; o__Clostridiales; f__Lachnospiraceae; g__Lachnospiraceae AC2044 group
fccf0cf844d23b5b12b2ef9d33532254	407	k__Bacteria; p__Firmicutes; c__Clostridia; o__Clostridiales; f__Ruminococcaceae; g__Ruminococcaceae UCG-005
4195663d3b66ec0313ce993504eeab6d	98	k__Bacteria; p__Firmicutes; c__Clostridia; o__Clostridiales; f__Clostridiales vadinBB60 group
a0a34a8f5c7c6071a308f30cb8525973	462	k__Bacteria; p__Firmicutes; c__Clostridia; o__Clostridiales; f__Ruminococcaceae
d940d76926249904f762a761269eda46	9355	k__Bacteria; p__Firmicutes; c__Clostridia; o__Clostridiales; f__Ruminococcaceae; g__Ruminiclostridium 9
7e195fac8c6e6c09a911fc80592339ae	5723	k__Bacteria; p__Firmicutes; c__Clostridia; o__Clostridiales; f__Ruminococcaceae; g__Ruminococcaceae UCG-013
56415d3b874216020cce221ce1e39431	207	k__Bacteria; p__Firmicutes; c__Clostridia; o__Clostridiales; f__Lachnospiraceae; g__Lachnospiraceae NK4A136 group
f5c18044e37d202bccf57559339c4978	1538	k__Bacteria; p__Firmicutes; c__Clostridia; o__Clostridiales; f__Ruminococcaceae; g__Candidatus Soleaferrea
95ebd5dfc34760ee45d82762fa81209e	255	k__Bacteria; p__Firmicutes; c__Clostridia; o__Clostridiales; f__Ruminococcaceae; g__Ruminococcaceae UCG-013
cee0ed9203a447851148911652a19450	1269	k__Bacteria; p__Firmicutes; c__Clostridia; o__Clostridiales; f__Ruminococcaceae
88950c61a43b52d9210e4e960f846337	1920	k__Bacteria; p__Firmicutes; c__Clostridia; o__Clostridiales; f__Christensenellaceae; g__Christensenellaceae R-7 group
0dfda7a3651a7a18ec1339884e0abb16	2785	k__Bacteria; p__Firmicutes; c__Clostridia; o__Clostridiales; f__Ruminococcaceae; g__Ruminococcaceae UCG-005
5e092c4c22c086d35cd297fa8df2417e	3061	k__Bacteria; p__Firmicutes; c__Clostridia; o__Clostridiales; f__Ruminococcaceae; g__Ruminococcaceae UCG-014
6d64c72481ebffb6ea5000d6d454ec88	766	k__Bacteria; p__Firmicutes; c__Clostridia; o__Clostridiales; f__Ruminococcaceae; g__Ruminococcaceae UCG-010; s__gut metagenome
664a7be6499b363d4a886684461da6ee	4439	k__Bacteria; p__Firmicutes; c__Clostridia; o__Clostridiales; f__Lachnospiraceae; g__Marvinbryantia
f7c6f346d791b90dea01df61c2960911	5811	k__Archaea; p__Euryarchaeota; c__Methanobacteria; o__Methanobacteriales; f__Methanobacteriaceae; g__Methanobrevibacter
e9e59fc45f0791d993029dafb53d04bc	461	k__Bacteria; p__Firmicutes; c__Clostridia; o__Clostridiales; f__Lachnospiraceae
7d3d0a099b7b24639913f45c046236bd	304	k__Bacteria; p__Firmicutes; c__Clostridia; o__Clostridiales; f__Ruminococcaceae
41c75e6289d2408dd4721366e1c3c1ae	4417	k__Bacteria; p__Firmicutes; c__Clostridia; o__Clostridiales; f__Ruminococcaceae; g__Ruminococcaceae NK4A214 group
db74703033b17d96817891c3444f9d8f	22196	k__Bacteria; p__Firmicutes; c__Clostridia; o__Clostridiales; f__Ruminococcaceae; g__Ruminococcaceae UCG-005
e7f7b1ed983aa9d2df5370a594cd88b1	327	k__Bacteria; p__Firmicutes; c__Clostridia; o__Clostridiales; f__Ruminococcaceae; g__Ruminococcaceae UCG-013
543da44da370f1ccd33d74e82382f1f7	8232	k__Bacteria; p__Firmicutes; c__Clostridia; o__Clostridiales; f__Clostridiaceae 1; g__Clostridium sensu stricto 1; s__Clostridium butyricum
f20c89100d15b47dfd4510c05493440b	7769	k__Archaea; p__Euryarchaeota; c__Methanobacteria; o__Methanobacteriales; f__Methanobacteriaceae; g__Methanosphaera
caa5ab7d76474c8042d47f8004664910	608	k__Bacteria; p__Firmicutes; c__Clostridia; o__Clostridiales; f__Lachnospiraceae
33e732123dfd116aa95cfc4e77d100f3	4922	k__Bacteria; p__Firmicutes; c__Clostridia; o__Clostridiales; f__Lachnospiraceae; g__Butyrivibrio
6d3b65bd7bf5814351241ae18fbf9977	310	k__Bacteria; p__Firmicutes; c__Clostridia; o__Clostridiales; f__Ruminococcaceae; g__Ruminococcaceae UCG-013
38447799f5b7e8470b7dfaa90d250cb8	346	k__Bacteria; p__Firmicutes; c__Clostridia; o__Clostridiales; f__Lachnospiraceae
46ec02a1505dee2e27e53a8a8181223a	5205	k__Bacteria; p__Firmicutes; c__Clostridia; o__Clostridiales; f__Ruminococcaceae; g__Ruminococcaceae UCG-014
eaa6d987b50860d0eda979fb6d3010db	1146	k__Bacteria; p__Firmicutes; c__Clostridia; o__Clostridiales; f__Clostridiales vadinBB60 group
39f6c252843c72377ff749ab3b099045	29584	k__Bacteria; p__Firmicutes; c__Clostridia; o__Clostridiales; f__Lachnospiraceae; g__Lachnospiraceae UCG-010
9094dc82b291918b3f4e160a2e29065a	83	k__Bacteria; p__Firmicutes; c__Clostridia; o__Clostridiales; f__Christensenellaceae; g__Christensenellaceae R-7 group
720a1c436a2e27c8ba0a4541c8d04bcd	5377	k__Bacteria; p__Firmicutes; c__Clostridia; o__Clostridiales; f__Lachnospiraceae; g__[Eubacterium] ruminantium group
766ba5be736afe3abe4c31b6c9e8bd2a	263	k__Bacteria; p__Firmicutes; c__Clostridia; o__Clostridiales; f__Ruminococcaceae; g__Ruminococcaceae UCG-013
18e6959cd66f28328dc8fcb8d9ca0bc4	394	k__Bacteria; p__Firmicutes; c__Clostridia; o__Clostridiales; f__Ruminococcaceae
85dfce44a7c8b94cd1c8347f6f0b41dc	325	k__Bacteria; p__Firmicutes; c__Clostridia; o__Clostridiales; f__Ruminococcaceae; g__Caproiciproducens
b6cd935da13b71d309c40ad55d188361	2870	k__Bacteria; p__Firmicutes; c__Clostridia; o__Clostridiales; f__Lachnospiraceae
5903455e9b478e80b7ce44c147043913	368	k__Bacteria; p__Firmicutes; c__Clostridia; o__Clostridiales; f__Ruminococcaceae
c2e7384d9b4e926da54749e8e916a604	161	k__Bacteria; p__Firmicutes; c__Clostridia; o__Clostridiales; f__Ruminococcaceae; g__Ruminiclostridium 9
b4d81e2d4a707c7f85c75fb332ebd949	4524	k__Bacteria; p__Firmicutes; c__Clostridia; o__Clostridiales; f__Ruminococcaceae; g__Ruminococcaceae UCG-010
abebc5fef3f7f82dd6774e99b857c2c6	3483	k__Bacteria; p__Firmicutes; c__Clostridia; o__Clostridiales; f__Ruminococcaceae; g__Ruminococcaceae UCG-010
50f0230f0975f62a9813ee8e8c17adff	952	k__Bacteria; p__Firmicutes; c__Clostridia; o__Clostridiales; f__Family XIII; g__Family XIII UCG-001
d5f6b61091674ae9e53a83503266922a	605	k__Bacteria; p__Firmicutes; c__Clostridia; o__Clostridiales; f__Ruminococcaceae; g__Oscillibacter
ed9b63d8d06992f003ea00aff430428e	1166	k__Bacteria; p__Firmicutes; c__Clostridia; o__Clostridiales; f__Lachnospiraceae
32d7f4be720d70d727b316313a17df9f	309	k__Bacteria; p__Firmicutes; c__Clostridia; o__Clostridiales; f__Ruminococcaceae
bda7e8d8a4bc890c5b926aa67d0543f0	74	k__Bacteria; p__Firmicutes; c__Clostridia; o__Clostridiales; f__Ruminococcaceae; g__Ruminococcaceae UCG-005
b08fc08bbcf393467ce750b79dcac295	448	k__Bacteria; p__Firmicutes; c__Clostridia; o__Clostridiales; f__Ruminococcaceae; g__Ruminococcaceae UCG-013
bc065cd34c5e5bcfb8682b3a774b42b8	2243	k__Bacteria; p__Firmicutes; c__Clostridia; o__Clostridiales; f__Lachnospiraceae; g__Lachnospiraceae UCG-010
1d1938b04f5abe74135b9169843577ac	2347	k__Bacteria; p__Firmicutes; c__Clostridia; o__Clostridiales; f__Ruminococcaceae; g__Ruminococcaceae NK4A214 group
ba7978783dc25e91bce2b017758e716a	3424	k__Bacteria; p__Firmicutes; c__Clostridia; o__Clostridiales; f__Ruminococcaceae; g__[Eubacterium] coprostanoligenes group
d9f5e23c638dffe0de12beb1f4908033	12511	k__Bacteria; p__Firmicutes; c__Clostridia; o__Clostridiales; f__Lachnospiraceae
21af2e462b2b373704fe336a0bdb0c46	14002	k__Bacteria; p__Firmicutes; c__Clostridia; o__Clostridiales; f__Ruminococcaceae; g__Ruminococcaceae UCG-010
b1378fda4a6b3084922c3d2d9cce542d	3635	k__Bacteria; p__Firmicutes; c__Clostridia; o__Clostridiales; f__Ruminococcaceae; g__Ruminococcaceae UCG-002
1ba0c8197cbf8e3c6ca637eb40269c2b	632	k__Bacteria; p__Firmicutes; c__Clostridia; o__Clostridiales; f__Ruminococcaceae; g__Ruminococcaceae UCG-010
71838c3e728552f183ae6d28e1308737	5939	k__Bacteria; p__Firmicutes; c__Clostridia; o__Clostridiales; f__Lachnospiraceae
2db196818c4553e3cfa3c4a0b3d9e305	1760	k__Bacteria; p__Firmicutes; c__Clostridia; o__Clostridiales; f__Ruminococcaceae; g__[Eubacterium] coprostanoligenes group
8cdb99ef39e4de725a3235a85ed9ff96	1698	k__Bacteria; p__Firmicutes; c__Clostridia; o__Clostridiales; f__Ruminococcaceae; g__Ruminococcaceae UCG-010
c24c43d08e970598b3e8001abb1e0f93	14466	k__Bacteria; p__Firmicutes; c__Clostridia; o__Clostridiales; f__Ruminococcaceae; g__[Eubacterium] coprostanoligenes group
a0982b7cf1e28317c72166900ee6df35	297	k__Bacteria; p__Firmicutes; c__Clostridia; o__Clostridiales; f__Clostridiales vadinBB60 group
4501fce2265de7e09183692ad8196c77	5301	k__Bacteria; p__Firmicutes; c__Clostridia; o__Clostridiales; f__Ruminococcaceae; g__Ruminococcaceae UCG-005
79a81a9ac4491861d5a563f022962f10	187	k__Bacteria; p__Firmicutes; c__Clostridia; o__Clostridiales; f__Family XIII; g__Family XIII AD3011 group
b1381cd54f8b76d5ea7d523eb9a0d770	8483	k__Bacteria; p__Firmicutes; c__Clostridia; o__Clostridiales; f__Ruminococcaceae; g__[Eubacterium] coprostanoligenes group
adadfb79171f2d88bebced082932a309	964	k__Bacteria; p__Firmicutes; c__Clostridia; o__Clostridiales; f__Ruminococcaceae; g__Ruminococcaceae UCG-014
5eb4fab5ada75403778a748ecb98e694	5818	k__Bacteria; p__Firmicutes; c__Clostridia; o__Clostridiales; f__Lachnospiraceae
1a51483e150be67c73714ba23edffb15	2100	k__Bacteria; p__Firmicutes; c__Clostridia; o__Clostridiales; f__Ruminococcaceae; g__Candidatus Soleaferrea
02171a7cfc9a6df7bf9c797e89c3ec4b	12972	k__Bacteria; p__Firmicutes; c__Clostridia; o__Clostridiales; f__Ruminococcaceae; g__Ruminococcaceae UCG-010
8d855671f7a8361d7f48f6d94c47c8f2	5697	k__Bacteria; p__Firmicutes; c__Clostridia; o__Clostridiales; f__Defluviitaleaceae; g__Defluviitaleaceae UCG-011
01c2892ccdd72a3c90d30cc5db11eae6	630	k__Bacteria; p__Firmicutes; c__Clostridia; o__Clostridiales; f__Ruminococcaceae; g__Ruminococcaceae UCG-005
aab171647555c94401f59a66e6f84a38	7347	k__Bacteria; p__Firmicutes; c__Clostridia; o__Clostridiales; f__Ruminococcaceae; g__Ruminococcaceae UCG-010
62e85b2f91adc2d4b386efa94a54e459	2254	k__Bacteria; p__Firmicutes; c__Clostridia; o__Clostridiales; f__Christensenellaceae; g__Christensenellaceae R-7 group
4401d85595728ae3e6f6278c50c0f96e	12078	k__Bacteria; p__Firmicutes; c__Clostridia; o__Clostridiales; f__Lachnospiraceae
bf2a8c800cfe98408881d348eed8394d	1269	k__Bacteria; p__Firmicutes; c__Clostridia; o__Clostridiales; f__Ruminococcaceae; g__Ruminococcaceae UCG-013
bf605247232aa87651cea693b0a907d7	2593	k__Bacteria; p__Firmicutes; c__Clostridia; o__Clostridiales; f__Ruminococcaceae; g__Ruminococcaceae NK4A214 group
75e81afd929e6a68d29dfd67bfe06ab0	19278	k__Bacteria; p__Firmicutes; c__Clostridia; o__Clostridiales; f__Lachnospiraceae; g__Lachnospiraceae NK4A136 group
22bbcf352bd567c7088e94f9e522e8a8	376	k__Bacteria; p__Firmicutes; c__Clostridia; o__Clostridiales; f__Ruminococcaceae; g__Ruminiclostridium 9
b7671b97973918544136ef6d036e487f	424	k__Bacteria; p__Firmicutes; c__Clostridia; o__Clostridiales; f__Ruminococcaceae; g__Ruminiclostridium
6ff7f8c771e1ab7a83ba7a8e48e6584b	307	k__Bacteria; p__Firmicutes; c__Clostridia; o__Clostridiales; f__Ruminococcaceae; g__Ruminococcaceae UCG-013
3a1260dd0aa514c82a158549873a3417	20	k__Bacteria; p__Firmicutes; c__Clostridia; o__Clostridiales; f__Ruminococcaceae; g__[Eubacterium] coprostanoligenes group
0005c2f72dcff8da9db5d050c86efb5d	574	k__Bacteria; p__Firmicutes; c__Clostridia; o__Clostridiales; f__Ruminococcaceae; g__Ruminococcaceae UCG-010
e15a0d0e9ba992bc586dfbbec83d7646	491	k__Bacteria; p__Firmicutes; c__Clostridia; o__Clostridiales; f__Ruminococcaceae; g__Ruminococcaceae UCG-009
850bf674b4fbf29374bc557be13d10f0	3542	k__Bacteria; p__Firmicutes; c__Clostridia; o__Clostridiales; f__Clostridiaceae 1; g__Clostridium sensu stricto 1; s__Clostridium butyricum
33d97f3dca007af830dae3a67a957a6b	450	k__Bacteria; p__Firmicutes; c__Clostridia; o__Clostridiales; f__Ruminococcaceae; g__[Eubacterium] coprostanoligenes group
8564fbe959c4ae3b166a814e68b316bf	4873	k__Bacteria; p__Firmicutes; c__Clostridia; o__Clostridiales; f__Ruminococcaceae; g__Ruminococcaceae UCG-010
b2665b4d4bfc9fdd15a63a74dedce83b	2133	k__Bacteria; p__Firmicutes; c__Clostridia; o__Clostridiales; f__Lachnospiraceae
20c3170fdd1c9d24973b2efee71256c7	3603	k__Bacteria; p__Firmicutes; c__Clostridia; o__Clostridiales; f__Lachnospiraceae; g__Anaerosporobacter
14cb14da7e3127ccca33c7c51439a596	1471	k__Bacteria; p__Firmicutes; c__Clostridia; o__Clostridiales; f__Christensenellaceae; g__Christensenellaceae R-7 group
5ca1c0bb304bef6c88af17a019a64855	239	k__Bacteria; p__Firmicutes; c__Clostridia; o__Clostridiales; f__Ruminococcaceae; g__Ruminococcaceae UCG-005
9455c203018b242dc61f5294433ea3be	516	k__Bacteria; p__Firmicutes; c__Clostridia; o__Clostridiales; f__Ruminococcaceae; g__[Eubacterium] coprostanoligenes group
9eae9e8899e30febb9f39cf0148df770	423	k__Bacteria; p__Firmicutes; c__Clostridia; o__Clostridiales; f__Ruminococcaceae; g__Ruminiclostridium 9
22f950d28b2e04947a0a738cd0a37798	5056	k__Bacteria; p__Firmicutes; c__Clostridia; o__Clostridiales; f__Lachnospiraceae; g__Lachnospiraceae NK3A20 group
375754f39467371a4b6797647020b899	861	k__Bacteria; p__Firmicutes; c__Clostridia; o__Clostridiales; f__Ruminococcaceae; g__Negativibacillus
9baa27af9426914e4c74feb955823ab5	20051	k__Bacteria; p__Firmicutes; c__Clostridia; o__Clostridiales; f__Lachnospiraceae; g__Agathobacter
9423db98aadc49226d85e0bee33cc742	4430	k__Bacteria; p__Firmicutes; c__Clostridia; o__Clostridiales; f__Ruminococcaceae; g__Ruminococcaceae UCG-005
9a5be765b33580db9c2a4e4597587ddb	2566	k__Bacteria; p__Firmicutes; c__Clostridia; o__Clostridiales; f__Ruminococcaceae; g__Ruminococcaceae UCG-010
65b78183f27cbd7212aaabb52efde2f8	1913	k__Bacteria; p__Firmicutes; c__Clostridia; o__Clostridiales; f__Ruminococcaceae; g__Ruminococcus 1
938f10a7c13664b5880a1f53fcb3a761	6574	k__Bacteria; p__Firmicutes; c__Clostridia; o__Clostridiales; f__Ruminococcaceae
d297413a7b3466e0ad754b5c5e0471fe	1586	k__Bacteria; p__Firmicutes; c__Clostridia; o__Clostridiales; f__Christensenellaceae; g__Christensenellaceae R-7 group
a542abd83c46e87445554badae90f0c4	3873	k__Bacteria; p__Firmicutes; c__Clostridia; o__Clostridiales; f__Ruminococcaceae; g__[Eubacterium] coprostanoligenes group
41aa51dae5d5169293b22142cf0170db	17223	k__Bacteria; p__Firmicutes; c__Clostridia; o__Clostridiales; f__Lachnospiraceae; g__Dorea
3d722d23313d7ea0d0713cffef30bb63	2722	k__Bacteria; p__Firmicutes; c__Clostridia; o__Clostridiales; f__Ruminococcaceae; g__Ruminococcaceae UCG-010
a29bec9d5448b27d8c4e417b9247ed60	3825	k__Bacteria; p__Firmicutes; c__Clostridia; o__Clostridiales; f__Lachnospiraceae; g__Coprococcus 2
79df265cd121385e93ae8948fb6d5d8d	3231	k__Bacteria; p__Firmicutes; c__Clostridia; o__Clostridiales; f__Lachnospiraceae
33272e317b75eefdff54d8c2227a76f6	890	k__Bacteria; p__Firmicutes; c__Clostridia; o__Clostridiales; f__Ruminococcaceae; g__Ruminococcaceae UCG-014
ffe6b912d37b48d53edbeeb8103ed8a5	9287	k__Bacteria; p__Firmicutes; c__Clostridia; o__Clostridiales; f__Ruminococcaceae; g__[Eubacterium] coprostanoligenes group
e94393d86623d7b786eda37bf76e72e8	3128	k__Bacteria; p__Firmicutes; c__Clostridia; o__Clostridiales; f__Lachnospiraceae; g__Cellulosilyticum
541579bedb4d37e940259cf18ff85a5e	6819	k__Bacteria; p__Firmicutes; c__Clostridia; o__Clostridiales; f__Clostridiales vadinBB60 group
10a90439f82dbffb774969e52300caa5	902	k__Bacteria; p__Firmicutes; c__Clostridia; o__Clostridiales; f__Ruminococcaceae; g__Candidatus Soleaferrea
513187861ac1acc0f5539760887bafce	5119	k__Bacteria; p__Firmicutes; c__Clostridia; o__Clostridiales; f__Christensenellaceae; g__Christensenellaceae R-7 group
c31c889ef803aa99789a6dc57c50cae9	1446	k__Bacteria; p__Firmicutes; c__Clostridia; o__Clostridiales; f__Ruminococcaceae; g__Oscillospira
7ada07f5cbd18aa1b3297d57637336ea	2768	k__Bacteria; p__Firmicutes; c__Clostridia; o__Clostridiales; f__Ruminococcaceae; g__Ruminococcaceae UCG-014
8fd460efae03f698cde4c4a8891caf25	177	k__Bacteria; p__Firmicutes; c__Clostridia; o__Clostridiales; f__Ruminococcaceae; g__[Eubacterium] coprostanoligenes group
1c0ce57cc105d3e4e1b1d00159c5855a	547	k__Bacteria; p__Firmicutes; c__Clostridia; o__Clostridiales; f__Ruminococcaceae; g__Ruminococcaceae UCG-005
8499ddd33562f36ae27353ad08e09aa2	486	k__Bacteria; p__Firmicutes; c__Clostridia; o__Clostridiales; f__Ruminococcaceae
ac719536e12644366e2c3510d7d08a45	8251	k__Bacteria; p__Firmicutes; c__Clostridia; o__Clostridiales; f__Lachnospiraceae
ea14ee8e70d7d1c084785e76a5bc8ba0	4855	k__Bacteria; p__Firmicutes; c__Clostridia; o__Clostridiales; f__Ruminococcaceae; g__Ruminococcaceae UCG-005
8dee5264dd6ab395a386f96378870def	4804	k__Bacteria; p__Firmicutes; c__Clostridia; o__Clostridiales; f__Lachnospiraceae
d35da25f22ea855dc16c45124e240d3b	17395	k__Bacteria; p__Firmicutes; c__Clostridia; o__Clostridiales; f__Ruminococcaceae; g__Oscillibacter
d9188cf8095a960bfad902a0ba876507	842	k__Bacteria; p__Firmicutes; c__Clostridia; o__Clostridiales; f__Ruminococcaceae
fd82e302e7c9c35ebdd13bf2bc0e8925	3110	k__Bacteria; p__Firmicutes; c__Clostridia; o__Clostridiales; f__Lachnospiraceae
ef2ca299e039d52e4f57b6bc40d49917	14773	k__Bacteria; p__Firmicutes; c__Clostridia; o__Clostridiales; f__Ruminococcaceae; g__[Eubacterium] coprostanoligenes group
9246057778fa39524fdf269c430869bc	842	k__Bacteria; p__Firmicutes; c__Clostridia; o__Clostridiales; f__Ruminococcaceae; g__Ruminococcaceae UCG-010
d27ee0a0868a11f439fe38450a28b7bd	10470	k__Bacteria; p__Firmicutes; c__Clostridia; o__Clostridiales; f__Ruminococcaceae; g__Ruminococcaceae UCG-005
591ad9d9c8aaf895d485f83ca770a753	1710	k__Bacteria; p__Firmicutes; c__Clostridia; o__Clostridiales; f__Ruminococcaceae; g__Ruminococcaceae UCG-013
baead8e86335235b3377c2bfae6d80f5	817	k__Bacteria; p__Firmicutes; c__Clostridia; o__Clostridiales; f__Ruminococcaceae
eb3a9e0050cf0cd6f04a9d48e89023b8	1578	k__Bacteria; p__Firmicutes; c__Clostridia; o__Clostridiales; f__Ruminococcaceae; g__[Eubacterium] coprostanoligenes group
452f49c93637995b132d035594a84897	9031	k__Bacteria; p__Firmicutes; c__Clostridia; o__Clostridiales; f__Lachnospiraceae
4d87d5165f25d6d7386b98a53f865922	2392	k__Bacteria; p__Firmicutes; c__Clostridia; o__Clostridiales; f__Ruminococcaceae; g__[Eubacterium] coprostanoligenes group
edfe7a453ca0d684d1b01e62450818bb	1481	k__Bacteria; p__Firmicutes; c__Clostridia; o__Clostridiales; f__Ruminococcaceae; g__[Eubacterium] coprostanoligenes group
1fa3526a6f60245ac2e401eb6bd2b46f	9692	k__Bacteria; p__Firmicutes; c__Clostridia; o__Clostridiales; f__Ruminococcaceae; g__Ruminococcaceae UCG-005
8c9a152cb0cd0c0a8660d9b8a4580a4c	1697	k__Bacteria; p__Firmicutes; c__Clostridia; o__Clostridiales; f__Lachnospiraceae; g__Lachnospiraceae NK4A136 group
824f1d20c19d7516d4b78ba1cef801eb	808	k__Bacteria; p__Firmicutes; c__Clostridia; o__Clostridiales; f__Ruminococcaceae; g__Ruminococcaceae UCG-010
4448b343a2dba6e00043d54b708ed556	2574	k__Bacteria; p__Firmicutes; c__Clostridia; o__Clostridiales; f__Ruminococcaceae; g__Ruminiclostridium 6
79e4b35c398d7e7274b41f99d419bd88	2926	k__Bacteria; p__Firmicutes; c__Clostridia; o__Clostridiales; f__Ruminococcaceae; g__Fournierella
1869f3a427f804ebc973095d438f30c6	1582	k__Bacteria; p__Firmicutes; c__Clostridia; o__Clostridiales; f__Lachnospiraceae; g__Lachnospiraceae NK4B4 group
0131cb9f74bcf4b2d31f3cc25acfec54	4915	k__Bacteria; p__Firmicutes; c__Clostridia; o__Clostridiales; f__Ruminococcaceae; g__Flavonifractor
4e29949fbf33f687665c7ec95d0b1b26	476421	k__Bacteria; p__Firmicutes; c__Clostridia; o__Clostridiales; f__Clostridiaceae 1; g__Clostridium sensu stricto 1
376018d42ff0d383c203a0eb60f3594c	3084	k__Bacteria; p__Firmicutes; c__Clostridia; o__Clostridiales; f__Lachnospiraceae
ba22b7067896fe29923f3f85825a88f8	5945	k__Bacteria; p__Firmicutes; c__Clostridia; o__Clostridiales; f__Lachnospiraceae; g__Lachnospiraceae UCG-001
2aaac9d317990bb98e31b2fa4f4b9b71	1333	k__Bacteria; p__Firmicutes; c__Clostridia; o__Clostridiales; f__Lachnospiraceae
ed544fe5c8e40147079771ba0e8f5691	674	k__Bacteria; p__Firmicutes; c__Clostridia; o__Clostridiales; f__Ruminococcaceae; g__Ruminococcaceae UCG-010; s__gut metagenome
6d5d7e388bca4aa170382c03209ae5a6	4914	k__Bacteria; p__Firmicutes; c__Clostridia; o__Clostridiales; f__Lachnospiraceae; g__Butyrivibrio
af97cef4cf5cdc292a8cf9e1a27f8bdd	2548	k__Bacteria; p__Firmicutes; c__Clostridia; o__Clostridiales; f__Ruminococcaceae; g__[Eubacterium] coprostanoligenes group
4a90c0b6666b56cf4e9397746491f2d9	952	k__Bacteria; p__Firmicutes; c__Clostridia; o__Clostridiales; f__Ruminococcaceae; g__Oscillibacter
ffe4f96d289cb8bbace59f223ea49438	533	k__Bacteria; p__Firmicutes; c__Clostridia; o__Clostridiales; f__Ruminococcaceae; g__Ruminococcaceae UCG-014
0baa88897069e032a3234053089988f0	337	k__Bacteria; p__Firmicutes; c__Clostridia; o__Clostridiales; f__Lachnospiraceae; g__Lachnospiraceae NK3A20 group
85192705f8e4fdd58fe3c2973af029ef	10836	k__Archaea; p__Euryarchaeota; c__Methanobacteria; o__Methanobacteriales; f__Methanobacteriaceae; g__Methanobrevibacter
0b6ad4dfa6b57366c3382f8d7213af6a	1185	k__Bacteria; p__Firmicutes; c__Clostridia; o__Clostridiales; f__Ruminococcaceae; g__Ruminococcaceae UCG-013
529d908d5c7d3724deba15fd675798c2	5096	k__Bacteria; p__Firmicutes; c__Clostridia; o__Clostridiales; f__Lachnospiraceae
d57cb919d58c184a88837729ecef94fd	1373	k__Bacteria; p__Firmicutes; c__Clostridia; o__Clostridiales; f__Christensenellaceae; g__Christensenellaceae R-7 group
81c2ef808bbc6a7de38adfc32a6f91c4	2924	k__Bacteria; p__Firmicutes; c__Clostridia; o__Clostridiales; f__Ruminococcaceae; g__Ruminococcaceae UCG-010
bd6591097ebcda5ad9274b857c33d136	43922	k__Bacteria; p__Firmicutes; c__Clostridia; o__Clostridiales; f__Lachnospiraceae; g__Lachnospiraceae AC2044 group
caa8526896d459f4e4e878b604dc6a8c	1183	k__Bacteria; p__Firmicutes; c__Clostridia; o__Clostridiales; f__Ruminococcaceae; g__Ruminococcaceae UCG-013
3c9fae8faa7a2eee59e43540d6668333	2893	k__Bacteria; p__Firmicutes; c__Clostridia; o__Clostridiales; f__Ruminococcaceae; g__Ruminococcaceae UCG-010
f15a845632581f1359355ab6e0723cd8	3321	k__Bacteria; p__Firmicutes; c__Clostridia; o__Clostridiales; f__Ruminococcaceae; g__Ruminococcaceae UCG-013
6fae38ea4b07f170c3401e2516c6f514	1173	k__Bacteria; p__Firmicutes; c__Clostridia; o__Clostridiales; f__Ruminococcaceae; g__Ruminococcaceae UCG-014
a76624a23e718ab9ecc6088cc99c10ef	1413	k__Bacteria; p__Firmicutes; c__Clostridia; o__Clostridiales; f__Ruminococcaceae; g__[Eubacterium] coprostanoligenes group
a11962449a891e729d6ab85a16d19f46	429	k__Bacteria; p__Firmicutes; c__Clostridia; o__Clostridiales; f__Ruminococcaceae; g__Caproiciproducens
8a90fd04642b73b58333e1fb78a4221f	3000	k__Bacteria; p__Firmicutes; c__Clostridia; o__Clostridiales; f__Ruminococcaceae; g__[Eubacterium] coprostanoligenes group
9152fcc55928a3ba6641dfb3450fc3e0	167	k__Bacteria; p__Firmicutes; c__Clostridia; o__Clostridiales; f__Lachnospiraceae; g__Coprococcus 3
081853773c7053da398b54b81d63e5f1	1205	k__Bacteria; p__Firmicutes; c__Clostridia; o__Clostridiales; f__Ruminococcaceae; g__Ruminococcaceae UCG-010
e7d4ad34fb1af1ec4254fd50719b7a3e	581	k__Bacteria; p__Firmicutes; c__Clostridia; o__Clostridiales; f__Ruminococcaceae; g__Faecalibacterium
449fdce2249744dcfdbfe8e4a9818a5f	4837	k__Bacteria; p__Firmicutes; c__Clostridia; o__Clostridiales; f__Ruminococcaceae; g__Ruminococcaceae UCG-010
d016bf154f96636d5589bc101e586642	27701	k__Bacteria; p__Firmicutes; c__Clostridia; o__Clostridiales; f__Ruminococcaceae; g__[Eubacterium] coprostanoligenes group
c353ab556e756a5ecd1edc10a8892a6a	4513	k__Bacteria; p__Firmicutes; c__Clostridia; o__Clostridiales; f__Lachnospiraceae
9db9c44de68636af72731ae6aa4b20ac	1415	k__Bacteria; p__Firmicutes; c__Clostridia; o__Clostridiales; f__Ruminococcaceae; g__Ruminococcaceae UCG-010
62f040e328b01b595c4dda124aac66d1	3728	k__Bacteria; p__Firmicutes; c__Clostridia; o__Clostridiales; f__Christensenellaceae; g__Christensenellaceae R-7 group
e3ebcc259f044696ae7a817b4cdf1f58	4714	k__Bacteria; p__Firmicutes; c__Clostridia; o__Clostridiales; f__Ruminococcaceae; g__Ruminococcaceae UCG-005
fab5d5b4b32fe93275430100134e564d	870	k__Bacteria; p__Firmicutes; c__Clostridia; o__Clostridiales; f__Family XIII; g__Family XIII AD3011 group
e605a706bcb24f42f50b8eb97ae5eabc	740	k__Bacteria; p__Firmicutes; c__Clostridia; o__Clostridiales; f__Christensenellaceae; g__Christensenellaceae R-7 group
7752f20a0cf8b1639dbc42270e39af56	4678	k__Bacteria; p__Firmicutes; c__Clostridia; o__Clostridiales; f__Ruminococcaceae; g__[Eubacterium] coprostanoligenes group
830506ba2cee48de899e532384939ff1	846	k__Bacteria; p__Firmicutes; c__Clostridia; o__Clostridiales; f__Ruminococcaceae; g__Ruminococcaceae UCG-010
11b5119d84d06f6133300484a0900a3a	1924	k__Bacteria; p__Firmicutes; c__Clostridia; o__Clostridiales; f__Ruminococcaceae; g__Ruminococcaceae UCG-013
cfda4f1bb374d85929f95b794b47b3c5	4728	k__Bacteria; p__Firmicutes; c__Clostridia; o__Clostridiales; f__Lachnospiraceae
06a24ba26205e7fc574fe8c6d7a3d5a4	1703	k__Bacteria; p__Tenericutes; c__Mollicutes; o__Anaeroplasmatales; f__Anaeroplasmataceae; g__Anaeroplasma
4416faf3a35a6c50c187f1728bd1d272	286	k__Bacteria; p__Firmicutes; c__Clostridia; o__Clostridiales; f__Ruminococcaceae; g__Ruminococcus 2
c292e887f78aa451f4a2f19a8157bb3d	1069	k__Bacteria; p__Firmicutes; c__Clostridia; o__Clostridiales; f__Clostridiales vadinBB60 group
42b673d72db964ad614552d6ed36eff9	326	k__Bacteria; p__Firmicutes; c__Clostridia; o__Clostridiales; f__Lachnospiraceae; g__Coprococcus 3
3c1e50c95fbc1a4c9932f4855b1ba70f	4356	k__Bacteria; p__Firmicutes; c__Clostridia; o__Clostridiales; f__Ruminococcaceae; g__Ruminococcaceae UCG-013
34d46e68a526a0e71d5328b53087a4cf	816	k__Bacteria; p__Firmicutes; c__Clostridia; o__Clostridiales; f__Ruminococcaceae; g__[Eubacterium] coprostanoligenes group
5132c55741da5313f14088a8cd52e546	2440	k__Bacteria; p__Firmicutes; c__Clostridia; o__Clostridiales; f__Ruminococcaceae; g__[Eubacterium] coprostanoligenes group
55600792f1145478c5e650c726d7e40b	1158	k__Bacteria; p__Firmicutes; c__Clostridia; o__Clostridiales; f__Christensenellaceae; g__Christensenellaceae R-7 group
51493eb9e7be22083d6ba5e5c12927aa	1430	k__Bacteria; p__Firmicutes; c__Clostridia; o__Clostridiales; f__Ruminococcaceae; g__Ruminococcaceae UCG-010
72ad164ad415143d16966f721d68dfae	981	k__Bacteria; p__Firmicutes; c__Clostridia; o__Clostridiales; f__Lachnospiraceae; g__Lachnospiraceae UCG-007
8878946940aed6b510c173c7b0f0df7d	529	k__Bacteria; p__Firmicutes; c__Clostridia; o__Clostridiales; f__Lachnospiraceae
0d4bd759eb4177d6f9e30a71b6a02eba	1221	k__Bacteria; p__Firmicutes; c__Clostridia; o__Clostridiales; f__Ruminococcaceae; g__Ruminococcaceae UCG-014
d619885ff3a2bdbcb0694c9fe7d9b0d9	544	k__Bacteria; p__Firmicutes; c__Clostridia; o__Clostridiales; f__Ruminococcaceae; g__Ruminococcaceae UCG-005
2b206b011f35287616d54389e0a3ccb5	1527	k__Bacteria; p__Firmicutes; c__Clostridia; o__Clostridiales; f__Family XIII; g__Family XIII AD3011 group
3bac5982f4ea393e377169c503236ee5	957	k__Bacteria; p__Firmicutes; c__Clostridia; o__Clostridiales; f__Family XIII; g__[Eubacterium] brachy group
0db8b432ff409a0a583e346cf4107595	32374	k__Bacteria; p__Firmicutes; c__Clostridia; o__Clostridiales; f__Ruminococcaceae; g__Ruminococcaceae UCG-005
4bc031c4a95be4e3f7e973dbeb7eca32	4722	k__Bacteria; p__Cyanobacteria; c__Melainabacteria; o__Gastranaerophilales
7cc1cb8cc9066e03eea304ded135a97f	946	k__Bacteria; p__Firmicutes; c__Clostridia; o__Clostridiales; f__Ruminococcaceae; g__Ruminococcaceae UCG-005
6fb014c469b45748ba28194d9fef8605	374	k__Bacteria; p__Firmicutes; c__Clostridia; o__Clostridiales; f__Ruminococcaceae; g__Ruminococcaceae UCG-013
9b409732559dcae0ba20edd5d2516eaa	11698	k__Bacteria; p__Firmicutes; c__Clostridia; o__Clostridiales; f__Ruminococcaceae; g__Ruminococcaceae UCG-004
9c76359b4dc9a35b7ba0b1e2d5ef103d	50	k__Bacteria; p__Firmicutes; c__Clostridia; o__Clostridiales; f__Lachnospiraceae
abc9ad7417741cedb2e6595a3d5e22b7	1875	k__Bacteria; p__Firmicutes; c__Clostridia; o__Clostridiales; f__Lachnospiraceae
c14ebd6314dce5b68fca9b6f7091ccc0	4633	k__Bacteria; p__Firmicutes; c__Clostridia; o__Clostridiales; f__Lachnospiraceae; g__Agathobacter
54e2908c15cc122bcabff1b79c3f3794	2660	k__Bacteria; p__Firmicutes; c__Clostridia; o__Clostridiales; f__Lachnospiraceae; g__Agathobacter
aa5cea027ccaa9fa59214106861abf65	816	k__Bacteria; p__Firmicutes; c__Clostridia; o__Clostridiales; f__Ruminococcaceae
1c565af72bd19ea4310ce6bf9da7d6df	6735	k__Bacteria; p__Firmicutes; c__Clostridia; o__Clostridiales; f__Ruminococcaceae; g__Ruminococcaceae UCG-002
732f1cb11da68dfd8e3a8c4eea831307	1945	k__Bacteria; p__Firmicutes; c__Clostridia; o__Clostridiales; f__Ruminococcaceae; g__Ruminococcaceae UCG-010
e15fb729d88c8af30f58e5fcc204c9aa	755	k__Bacteria; p__Firmicutes; c__Clostridia; o__Clostridiales; f__Ruminococcaceae
b3b729401f49ba33ce5010e61e245d74	1341	k__Bacteria; p__Firmicutes; c__Clostridia; o__Clostridiales; f__Lachnospiraceae; g__Agathobacter
739eec2b69d51c2e0d0e99ff5d891674	1878	k__Bacteria; p__Firmicutes; c__Clostridia; o__Clostridiales; f__Ruminococcaceae; g__Ruminococcus 1
87602377a78610c6e53507380161ebc1	306	k__Bacteria; p__Firmicutes; c__Clostridia; o__Clostridiales; f__Ruminococcaceae; g__Ruminococcaceae UCG-010
48913e1c5a551ae94038cc8a6eda8545	1221	k__Bacteria; p__Firmicutes; c__Clostridia; o__Clostridiales; f__Ruminococcaceae; g__Ruminococcaceae UCG-010
70e1705ff2eccbaf706b2d0234ed6bdc	200	k__Bacteria; p__Firmicutes; c__Clostridia; o__Clostridiales; f__Christensenellaceae; g__Christensenellaceae R-7 group
c9a2bb8ee2cde0d331c8cf098c679c9d	1157	k__Bacteria; p__Firmicutes; c__Clostridia; o__Clostridiales; f__Ruminococcaceae; g__Ruminococcaceae NK4A214 group
a13fda4acf3a7c6196ae0bbaf7a0cce7	1220	k__Bacteria; p__Firmicutes; c__Clostridia; o__Clostridiales; f__Ruminococcaceae; g__Ruminococcaceae UCG-009
4765dee415526c9a0b0d13919c71aad0	180	k__Bacteria; p__Firmicutes; c__Clostridia; o__Clostridiales; f__Ruminococcaceae
538fe9c5421b8c649508f69bccf9aab7	11771	k__Bacteria; p__Firmicutes; c__Clostridia; o__Clostridiales; f__Ruminococcaceae; g__Ruminococcaceae UCG-002
42a9278b2108b31e06bd78791d06235a	1770	k__Bacteria; p__Firmicutes; c__Clostridia; o__Clostridiales; f__Lachnospiraceae; g__Lachnospiraceae AC2044 group
bb4bb2510982d9dae842cece5763c610	9832	k__Bacteria; p__Firmicutes; c__Clostridia; o__Clostridiales; f__Lachnospiraceae; g__Coprococcus 2
302e065f0967bf22a64086f324dfaea5	700	k__Bacteria; p__Firmicutes; c__Clostridia; o__Clostridiales; f__Ruminococcaceae; g__Ruminococcaceae UCG-013
e2abf45e9b1efaa8b244e38e9f8622cc	2856	k__Bacteria; p__Firmicutes; c__Clostridia; o__Clostridiales; f__Ruminococcaceae; g__Ruminococcaceae UCG-014
e5f16203900737c5705b647bcd45f870	1347	k__Bacteria; p__Firmicutes; c__Clostridia; o__Clostridiales; f__Christensenellaceae; g__Christensenellaceae R-7 group
92471ee0d229d998b3f350cc1e7d5f61	4542	k__Bacteria; p__Firmicutes; c__Clostridia; o__Clostridiales; f__Christensenellaceae; g__Christensenellaceae R-7 group
466ff6dcb9ab688b405800dd199c8aaf	3462	k__Bacteria; p__Firmicutes; c__Clostridia; o__Clostridiales; f__Family XIII; g__Family XIII AD3011 group
8ebb7b8b6623feb26b9187986134dec8	264	k__Bacteria; p__Firmicutes; c__Clostridia; o__Clostridiales; f__Ruminococcaceae; g__Ruminococcaceae UCG-010; s__bacterium enrichment culture clone BBMC 9
84984b1e465abcdd386275f72b468ac6	9237	k__Bacteria; p__Firmicutes; c__Clostridia; o__Clostridiales; f__Ruminococcaceae; g__Ruminococcaceae NK4A214 group
d3a2acb9bd81782c8c9907239fb7e418	559	k__Bacteria; p__Firmicutes; c__Clostridia; o__Clostridiales; f__Ruminococcaceae; g__Ruminococcaceae UCG-010
0a7468e2cb3d23a1f11cd0672375c11f	626	k__Bacteria; p__Firmicutes; c__Clostridia; o__Clostridiales; f__Ruminococcaceae; g__Ruminococcaceae UCG-010
85921daf161d9ba01439c6e90e307ff5	58	k__Bacteria; p__Firmicutes; c__Clostridia; o__Clostridiales; f__Ruminococcaceae; g__Ruminococcus 2
3ebc195e31ab4c63d1371350397e04da	14795	k__Bacteria; p__Firmicutes; c__Clostridia; o__Clostridiales; f__Lachnospiraceae; g__Agathobacter
332d6324ca16425d82e946a22705d0b5	27	k__Bacteria; p__Firmicutes; c__Clostridia; o__Clostridiales; f__Lachnospiraceae; g__Lachnospiraceae NK3A20 group
a3306390f9cd013899f22f9b162b0280	1365	k__Bacteria; p__Firmicutes; c__Clostridia; o__Clostridiales; f__Ruminococcaceae; g__Ruminococcaceae UCG-010
89123ac963e66c3ab3e5a59566cfa028	294	k__Bacteria; p__Firmicutes; c__Clostridia; o__Clostridiales; f__Ruminococcaceae; g__Ruminococcaceae UCG-010
377a38a321e7d656c47313f5ceffb9a6	59	k__Bacteria; p__Firmicutes; c__Clostridia; o__Clostridiales; f__Ruminococcaceae; g__Ruminococcaceae UCG-002
7468b77b6f11113f39f43343956cdf23	411	k__Bacteria; p__Firmicutes; c__Clostridia; o__Clostridiales; f__Ruminococcaceae; g__Ruminococcaceae UCG-013
72c7d93d94c84b3c0b9afe8cfe049633	1147	k__Bacteria; p__Firmicutes; c__Clostridia; o__Clostridiales; f__Christensenellaceae; g__Christensenellaceae R-7 group
4dfa23a00469e8370a5064b3d7ae0a51	3382	k__Bacteria; p__Firmicutes; c__Clostridia; o__Clostridiales; f__Ruminococcaceae; g__Ruminococcus 1
30e6e5e32963133fbb3147088871e1bc	1758	k__Bacteria; p__Firmicutes; c__Clostridia; o__Clostridiales; f__Ruminococcaceae; g__GCA 900066225
c10a712dc5f08c72f8ee98cad4456b09	14260	k__Bacteria; p__Firmicutes; c__Clostridia; o__Clostridiales; f__Ruminococcaceae; g__Ruminococcaceae UCG-005
876721202d2b2c68bcce4e0785668661	5376	k__Bacteria; p__Firmicutes; c__Clostridia; o__Clostridiales; f__Ruminococcaceae; g__Ruminococcaceae UCG-014
91bbc52de898a9f09e885132e79ac9c7	9344	k__Bacteria; p__Firmicutes; c__Clostridia; o__Clostridiales; f__Ruminococcaceae; g__Ruminococcaceae NK4A214 group
cf199316ed4250d0e2985d26f928e591	441	k__Bacteria; p__Firmicutes; c__Clostridia; o__Clostridiales; f__Lachnospiraceae; g__[Ruminococcus] gauvreauii group
3369d472f9c9b8f089091c90248905e6	3809	k__Bacteria; p__Firmicutes; c__Clostridia; o__Clostridiales; f__Ruminococcaceae; g__Oscillibacter
3aebeb7b5509103e51e9ef7d87fd0a36	500	k__Bacteria; p__Firmicutes; c__Clostridia; o__Clostridiales; f__Ruminococcaceae; g__Ruminococcaceae UCG-010
cb2d93c91d40e7330c7789b2e46bca3a	7091	k__Bacteria; p__Firmicutes; c__Clostridia; o__Clostridiales; f__Lachnospiraceae
2152773dbb39eb2235e4fb1d0fe31123	3348	k__Bacteria; p__Cyanobacteria; c__Melainabacteria; o__Gastranaerophilales
c280c35527c17dc6809a2455a093953b	926	k__Bacteria; p__Firmicutes; c__Clostridia; o__Clostridiales; f__Christensenellaceae; g__Christensenellaceae R-7 group
b13c7a3047798afc1ac647ad23280b84	380	k__Bacteria; p__Firmicutes; c__Clostridia; o__Clostridiales; f__Ruminococcaceae; g__[Eubacterium] coprostanoligenes group
573bd9c96c89556108dbc2b67460f72d	2241	k__Bacteria; p__Firmicutes; c__Clostridia; o__Clostridiales; f__Ruminococcaceae; g__Ruminococcaceae UCG-010
74e0cf6253a8e6cdfc04eacbed1d9310	5405	k__Bacteria; p__Firmicutes; c__Clostridia; o__Clostridiales; f__Ruminococcaceae; g__Ruminococcaceae UCG-005
c7f9d1c27849cc90c721425310ce7262	1176	k__Bacteria; p__Firmicutes; c__Clostridia; o__Clostridiales; f__Lachnospiraceae
646fd9e81743450d1f3f93e6b8638fe5	784	k__Bacteria; p__Firmicutes; c__Clostridia; o__Clostridiales; f__Clostridiales vadinBB60 group
7a7fd311a75eb99279d5287881358937	1029	k__Bacteria; p__Firmicutes; c__Clostridia; o__Clostridiales; f__Ruminococcaceae; g__Oscillospira
731904b6059e404d0052e690f5ca02ca	5685	k__Bacteria; p__Firmicutes; c__Clostridia; o__Clostridiales; f__Ruminococcaceae; g__Ruminococcaceae UCG-013
3921710ec0a6ed93751363e15bfa4a4f	1292	k__Bacteria; p__Firmicutes; c__Clostridia; o__Clostridiales; f__Ruminococcaceae
4ec7fd73d6c98507a0b5b6443452226e	7634	k__Bacteria; p__Firmicutes; c__Clostridia; o__Clostridiales; f__Ruminococcaceae; g__Ruminococcaceae UCG-005
6045fb880075ae721a91b7bdff744c7f	1189	k__Bacteria; p__Firmicutes; c__Clostridia; o__Clostridiales; f__Ruminococcaceae; g__Candidatus Soleaferrea
fc1d0213d52db0459eba06a19cd1a13e	8704	k__Bacteria; p__Firmicutes; c__Clostridia; o__Clostridiales; f__Ruminococcaceae; g__Ruminococcaceae UCG-005
76594ce8c549d07937b60e705e5124e8	15890	k__Bacteria; p__Firmicutes; c__Clostridia; o__Clostridiales; f__Ruminococcaceae; g__Ruminococcaceae UCG-005
b6a5abe4fa4da40a57c06bf893b305c2	5373	k__Bacteria; p__Patescibacteria; c__Saccharimonadia; o__Saccharimonadales; f__Saccharimonadaceae; g__Candidatus Saccharimonas
ae34b7fc80e26eef29ab186e536ca900	3454	k__Bacteria; p__Firmicutes; c__Clostridia; o__Clostridiales; f__Christensenellaceae; g__Christensenellaceae R-7 group
7233a3ebf6dab67c9874943f0b8e12e4	5049	k__Bacteria; p__Firmicutes; c__Clostridia; o__Clostridiales; f__Christensenellaceae; g__Christensenellaceae R-7 group
7152b300d482229bc30e6800bc62ea31	14008	k__Bacteria; p__Firmicutes; c__Clostridia; o__Clostridiales; f__Ruminococcaceae; g__Ruminococcaceae UCG-005
0fa275149a6c00d066eb3e5d32e84239	1753	k__Bacteria; p__Firmicutes; c__Clostridia; o__Clostridiales; f__Ruminococcaceae; g__Ruminococcaceae UCG-010
7eb797138576d2d0e59f1e9b612acb6b	1442	k__Bacteria; p__Firmicutes; c__Clostridia; o__Clostridiales; f__Christensenellaceae; g__Christensenellaceae R-7 group
1917e4dedcc9de7f4a98b2b9ad2595e7	621	k__Bacteria; p__Firmicutes; c__Clostridia; o__Clostridiales; f__Ruminococcaceae; g__Ruminococcaceae UCG-013
3bdfd86b46a11eaaba84ed52407a4808	4862	k__Bacteria; p__Firmicutes; c__Clostridia; o__Clostridiales; f__Lachnospiraceae
1eda456aa0a8d58fcb46b4caddc739b5	4107	k__Bacteria; p__Firmicutes; c__Clostridia; o__Clostridiales; f__Lachnospiraceae; g__Agathobacter
35faaaf80a287c960280f26cc8937d5f	9391	k__Bacteria; p__Firmicutes; c__Clostridia; o__Clostridiales; f__Family XIII; g__Family XIII AD3011 group
c138fc24d9b92c183cfa656f504413fc	3750	k__Bacteria; p__Firmicutes; c__Clostridia; o__Clostridiales; f__Ruminococcaceae; g__[Eubacterium] coprostanoligenes group
aec7d7babdd91740f8808dfd0c42d3df	2240	k__Bacteria; p__Firmicutes; c__Clostridia; o__Clostridiales; f__Ruminococcaceae; g__Ruminococcaceae UCG-014
dfe7d52141c06db552afb4c9c9e68c2b	2085	k__Bacteria; p__Firmicutes; c__Clostridia; o__Clostridiales; f__Ruminococcaceae; g__Ruminococcaceae UCG-010
7d206f80dfabc5702793ec534222391e	9791	k__Bacteria; p__Firmicutes; c__Clostridia; o__Clostridiales; f__Lachnospiraceae; g__Anaerosporobacter
565263a86fc0e217a8aaee07a5f7b718	1268	k__Bacteria; p__Firmicutes; c__Clostridia; o__Clostridiales; f__Ruminococcaceae; g__Ruminococcaceae UCG-010
e20042f9f5bcc30ee3e8837b19f0b11a	23	k__Bacteria; p__Firmicutes; c__Clostridia; o__Clostridiales; f__Ruminococcaceae; g__[Eubacterium] coprostanoligenes group
777b9793fa369e9a59c3c7feacf2b58c	315	k__Bacteria; p__Firmicutes; c__Clostridia; o__Clostridiales; f__Ruminococcaceae; g__Ruminococcaceae UCG-005
217b385ede5c9c06180c84de48f971f6	631	k__Bacteria; p__Firmicutes; c__Clostridia; o__Clostridiales; f__Ruminococcaceae; g__Ruminococcaceae UCG-010
082b7fd8e3dc6f2406f523480fffb4ea	21262	k__Bacteria; p__Firmicutes; c__Clostridia; o__Clostridiales; f__Ruminococcaceae; g__Ruminococcaceae UCG-010
8ad3749926bbde55e2bc68da0357dfcb	3023	k__Bacteria; p__Verrucomicrobia; c__Verrucomicrobiae; o__Verrucomicrobiales; f__Akkermansiaceae; g__Akkermansia
eb9f0f7ca1c6b7fedd1e399ef51057bf	141	k__Bacteria; p__Firmicutes; c__Clostridia; o__Clostridiales; f__Ruminococcaceae; g__Ruminococcaceae UCG-010
ec7707f3e6ec6bf2e8f03a52976bf9b7	2060	k__Bacteria; p__Firmicutes; c__Clostridia; o__Clostridiales; f__Ruminococcaceae; g__Ruminococcaceae UCG-014
1216230d810f4eec4dbd04f3212499de	4719	k__Bacteria; p__Firmicutes; c__Clostridia; o__Clostridiales; f__Christensenellaceae; g__Christensenellaceae R-7 group
8dd6e1ec9b38dc66742831d23bbbb33b	1126	k__Bacteria; p__Firmicutes; c__Clostridia; o__Clostridiales; f__Family XIII; g__Family XIII AD3011 group
a5e1ae0aded9bf35fae4bf21ee8b44b5	430	k__Bacteria; p__Firmicutes; c__Clostridia; o__Clostridiales; f__Ruminococcaceae; g__Ruminococcaceae UCG-010
10084ea549ae98e97f644a1d6a3e4fef	5799	k__Bacteria; p__Firmicutes; c__Clostridia; o__Clostridiales; f__Ruminococcaceae; g__Ruminococcaceae UCG-002
aa33eb3462c23836b398b32298c7952f	587	k__Bacteria; p__Firmicutes; c__Clostridia; o__Clostridiales; f__Lachnospiraceae
2033d46a826b59f3a2cb344725b4375f	10457	k__Bacteria; p__Firmicutes; c__Clostridia; o__Clostridiales; f__Lachnospiraceae
30303cafea06dbfcad7014bf4fb8bee8	3570	k__Bacteria; p__Firmicutes; c__Clostridia; o__Clostridiales; f__Lachnospiraceae; g__Blautia
adff102565f26f334f131f43a4b24b88	450	k__Bacteria; p__Firmicutes; c__Clostridia; o__Clostridiales; f__Lachnospiraceae; g__Butyrivibrio
8cb569a49d29341b30e5eb4aa6129038	4495	k__Bacteria; p__Firmicutes; c__Clostridia; o__Clostridiales; f__Ruminococcaceae; g__[Eubacterium] coprostanoligenes group
585cfd99a0b2e00e755e9ce0caf034e5	9413	k__Bacteria; p__Firmicutes; c__Clostridia; o__Clostridiales; f__Ruminococcaceae; g__Ruminococcaceae UCG-010
f0fafff14039edabd4060e18269e69ce	624	k__Bacteria; p__Firmicutes; c__Clostridia; o__Clostridiales; f__Lachnospiraceae
48b38386f319dc6e8d81e14561892b76	11064	k__Bacteria; p__Firmicutes; c__Clostridia; o__Clostridiales; f__Ruminococcaceae; g__Ruminococcaceae UCG-014
d7e23aec2fae0c8bad42f4833963ebaf	1125	k__Bacteria; p__Firmicutes; c__Clostridia; o__Clostridiales; f__Ruminococcaceae; g__Ruminococcaceae UCG-010
1109f65c9373235167689c318d608a68	1458	k__Bacteria; p__Firmicutes; c__Clostridia; o__Clostridiales; f__Ruminococcaceae; g__Butyricicoccus
d7ca23af70c533474187f471ddfe3364	422	k__Bacteria; p__Firmicutes; c__Clostridia; o__Clostridiales; f__Ruminococcaceae; g__Ruminococcus 1
68cd93d023ced325ef1974460afabe52	597	k__Bacteria; p__Firmicutes; c__Clostridia; o__Clostridiales; f__Ruminococcaceae; g__Ruminococcaceae UCG-010
7bb8e40cccfc919c0d950b331bf7c7c5	14947	k__Bacteria; p__Firmicutes; c__Clostridia; o__Clostridiales; f__Lachnospiraceae
7910e794c5005ffed457bad654903551	1544	k__Bacteria; p__Firmicutes; c__Clostridia; o__Clostridiales; f__Christensenellaceae; g__Christensenellaceae R-7 group
d1926e597786b7fad1acd8116ea1647b	3015	k__Bacteria; p__Firmicutes; c__Clostridia; o__Clostridiales; f__Lachnospiraceae
d42892a0c45df974a44b2609ce6cf0be	224	k__Bacteria; p__Firmicutes; c__Clostridia; o__Clostridiales; f__Lachnospiraceae; g__Tyzzerella 4
9775a20c3fd3658b71c37e817e45ca09	6117	k__Bacteria; p__Firmicutes; c__Clostridia; o__Clostridiales; f__Family XIII; g__Anaerovorax
c14ca9389c71f7348eee92b25e4a5137	611	k__Bacteria; p__Firmicutes; c__Clostridia; o__Clostridiales; f__Ruminococcaceae; g__Caproiciproducens
2e1ea0d1f38e0ff1a77bccf58ab61ae0	4409	k__Bacteria; p__Firmicutes; c__Clostridia; o__Clostridiales; f__Christensenellaceae; g__Christensenellaceae R-7 group
33bb1b3e15c2ac3c7879c4f43d0b7ad4	1582	k__Bacteria; p__Firmicutes; c__Clostridia; o__Clostridiales; f__Ruminococcaceae; g__Ruminiclostridium 5
c73b51862f4ae10b88ce4fe6001313be	1877	k__Bacteria; p__Firmicutes; c__Clostridia; o__Clostridiales; f__Ruminococcaceae; g__Ruminococcaceae NK4A214 group
6274430b2917081dfbf8da474dbee784	2114	k__Bacteria; p__Firmicutes; c__Clostridia; o__Clostridiales; f__Family XIII; g__Mogibacterium
181c4e441ba146ed201b1347a2a7fb22	1352	k__Bacteria; p__Firmicutes; c__Clostridia; o__Clostridiales; f__Ruminococcaceae; g__Ruminococcaceae UCG-014
6de00a339213e03465d64d98974d27aa	2284	k__Bacteria; p__Firmicutes; c__Clostridia; o__Clostridiales; f__Ruminococcaceae; g__Ruminococcus 1
4a27cc457a6a7d688f989594a2a1ca33	1743	k__Bacteria; p__Firmicutes; c__Clostridia; o__Clostridiales; f__Lachnospiraceae
f82c3ca67d07540d5017f2839496206b	599	k__Bacteria; p__Firmicutes; c__Clostridia; o__Clostridiales; f__Ruminococcaceae; g__Ruminococcaceae UCG-010
c7d97c6cab588d1b14ff7b181dfbc0b1	1122	k__Bacteria; p__Firmicutes; c__Clostridia; o__Clostridiales; f__Ruminococcaceae; g__Ruminococcaceae NK4A214 group
2518da4e9ce6a38c890b37ba209cb129	1895	k__Bacteria; p__Firmicutes; c__Clostridia; o__Clostridiales; f__Ruminococcaceae; g__[Eubacterium] coprostanoligenes group
9f0b7e041e9f813489858f7e6d3f7266	861	k__Bacteria; p__Firmicutes; c__Clostridia; o__Clostridiales; f__Christensenellaceae; g__Christensenellaceae R-7 group
20c5462b66f8dc6794d008e7c16a4403	8229	k__Bacteria; p__Firmicutes; c__Clostridia; o__Clostridiales; f__Family XIII; g__[Eubacterium] nodatum group
8073d6b1da00046a01258050e6854b39	1386	k__Bacteria; p__Firmicutes; c__Clostridia; o__Clostridiales; f__Clostridiales vadinBB60 group
83033aaba104867a881c2637f5f79a66	1303	k__Bacteria; p__Firmicutes; c__Clostridia; o__Clostridiales; f__Ruminococcaceae; g__Ruminococcaceae UCG-010
977a2188ea7b5ec162f5b9c23396b619	1351	k__Bacteria; p__Firmicutes; c__Clostridia; o__Clostridiales; f__Lachnospiraceae; g__Eisenbergiella
d901736e4f286c392eacda68992aedb0	500	k__Bacteria; p__Firmicutes; c__Clostridia; o__Clostridiales; f__Ruminococcaceae; g__[Eubacterium] coprostanoligenes group
87880e04f0d78b0193fa189924850e20	59710	k__Bacteria; p__Firmicutes; c__Clostridia; o__Clostridiales; f__Lachnospiraceae; g__Cellulosilyticum
97f1947387215aaba746ef59bc9e9d13	347	k__Bacteria; p__Firmicutes; c__Clostridia; o__Clostridiales; f__Family XIII; g__Family XIII AD3011 group
4bb78781153be05982de9388a0094fb2	201	k__Bacteria; p__Firmicutes; c__Clostridia; o__Clostridiales; f__Family XIII; g__Family XIII UCG-001
76fd2e9caba3cc57dd2a681188ddbe4c	1824	k__Bacteria; p__Firmicutes; c__Clostridia; o__Clostridiales; f__Lachnospiraceae
0fa17601df6efbb6fc49b78d6e3b624d	241	k__Bacteria; p__Firmicutes; c__Clostridia; o__Clostridiales; f__Ruminococcaceae; g__Ruminococcaceae UCG-010
7d9128bcb059d5e80730a4de7a5e1774	96335	k__Bacteria; p__Firmicutes; c__Clostridia; o__Clostridiales; f__Ruminococcaceae; g__Ruminococcaceae UCG-005
6e75b22a8719a4e4f10ef72caf0e0c62	13537	k__Bacteria; p__Firmicutes; c__Clostridia; o__Clostridiales; f__Ruminococcaceae; g__[Eubacterium] coprostanoligenes group
e795b4407de6aaf4c0af32a0a62a140c	6781	k__Bacteria; p__Firmicutes; c__Clostridia; o__Clostridiales; f__Clostridiales vadinBB60 group
8863e371a8bf8f68f3ba53dbdbc80064	4412	k__Bacteria; p__Firmicutes; c__Clostridia; o__Clostridiales; f__Ruminococcaceae; g__Pygmaiobacter
6495e03dee178f992641d2d1ffde40fe	5812	k__Bacteria; p__Firmicutes; c__Clostridia; o__Clostridiales; f__Lachnospiraceae; g__Lachnospiraceae AC2044 group
adc778e6bac7672c9c28add72cebafdd	999	k__Bacteria; p__Firmicutes; c__Clostridia; o__Clostridiales; f__Ruminococcaceae; g__Ruminococcaceae UCG-013
24f17715156c0fb5a117323ee1ba43cc	2687	k__Bacteria; p__Firmicutes; c__Clostridia; o__Clostridiales; f__Family XIII; g__Family XIII AD3011 group
129722016882f64dc784e31b0d786452	1152	k__Bacteria; p__Firmicutes; c__Clostridia; o__Clostridiales; f__Ruminococcaceae; g__Ruminococcus 2
7c5bcc79d31eb778fbeef8a988dc2507	811	k__Bacteria; p__Firmicutes; c__Clostridia; o__Clostridiales; f__Christensenellaceae; g__Christensenellaceae R-7 group
c8383b8f692769a2e9d65df1bd4c02a2	129	k__Bacteria; p__Firmicutes; c__Clostridia; o__Clostridiales; f__Christensenellaceae; g__Christensenellaceae R-7 group
d938b6aabc0e6bad14e531a4547fd43d	7303	k__Bacteria; p__Firmicutes; c__Clostridia; o__Clostridiales; f__Ruminococcaceae; g__Ruminococcaceae UCG-005
9586672ee8344896fb5f00e82e72db5d	3810	k__Bacteria; p__Firmicutes; c__Clostridia; o__Clostridiales; f__Ruminococcaceae; g__[Eubacterium] coprostanoligenes group
5ce40fba05af6e1c0f4e020b67f80b62	879	k__Bacteria; p__Firmicutes; c__Clostridia; o__Clostridiales; f__Defluviitaleaceae; g__Defluviitaleaceae UCG-011
bed895f6e065736c48c49bf7386d3470	15103	k__Bacteria; p__Firmicutes; c__Clostridia; o__Clostridiales; f__Lachnospiraceae; g__Cellulosilyticum; s__bacterium PS7
ea98808eb716320b47e7493021cbcf06	2144	k__Bacteria; p__Firmicutes; c__Clostridia; o__Clostridiales; f__Ruminococcaceae; g__Ruminococcaceae UCG-010
d1e4573e41915e7074092a77b022152b	1202	k__Bacteria; p__Firmicutes; c__Clostridia; o__Clostridiales; f__Ruminococcaceae; g__Ruminiclostridium 5
5f7d25c837b1f8f50755da1e8b73b750	220	k__Bacteria; p__Firmicutes; c__Clostridia; o__Clostridiales; f__Lachnospiraceae; g__Anaerosporobacter
687662a8422d398de4f72f8dfb71b2fe	6033	k__Bacteria; p__Firmicutes; c__Clostridia; o__Clostridiales; f__Ruminococcaceae; g__Ruminococcus 1
f74827d0f924510b5e79a31c51ea8b74	1174	k__Bacteria; p__Firmicutes; c__Clostridia; o__Clostridiales; f__Ruminococcaceae
7fc3c813cabb2cb9d7691da24203f1d9	5141	k__Bacteria; p__Firmicutes; c__Clostridia; o__Clostridiales; f__Ruminococcaceae; g__Oscillibacter
e7404722f2c3695693db00a1a2585338	15732	k__Bacteria; p__Firmicutes; c__Clostridia; o__Clostridiales; f__Lachnospiraceae; g__Agathobacter
470dd92e4858cc6a20fcb218a2fb73e8	765	k__Bacteria; p__Firmicutes; c__Clostridia; o__Clostridiales; f__Ruminococcaceae; g__Ruminococcaceae UCG-013
09b37786e369f524f9b9a1b132aa6d78	1573	k__Bacteria; p__Firmicutes; c__Clostridia; o__Clostridiales; f__Ruminococcaceae; g__Ruminococcaceae UCG-014
702c383fb346c80b68ada8adb849fb44	943	k__Bacteria; p__Actinobacteria; c__Coriobacteriia; o__Coriobacteriales; f__Atopobiaceae; g__Olsenella
08e1005bee856926a445ba7ed167d665	2860	k__Bacteria; p__Firmicutes; c__Clostridia; o__Clostridiales; f__Lachnospiraceae
a6e8c0ef998fd51985a9f783adaab770	1792	k__Bacteria; p__Firmicutes; c__Clostridia; o__Clostridiales; f__Ruminococcaceae; g__Ruminococcaceae UCG-005
a9d4035f5ac3c87d65d1ffeb23ca7dcc	2033	k__Bacteria; p__Firmicutes; c__Clostridia; o__Clostridiales; f__Ruminococcaceae; g__Ruminococcus 2
35b843c7e0a7d2c549ae27bb626708e0	4324	k__Bacteria; p__Firmicutes; c__Clostridia; o__Clostridiales; f__Lachnospiraceae
db863046b1dc45e3cbc4cb6d59db150f	3014	k__Bacteria; p__Firmicutes; c__Clostridia; o__Clostridiales; f__Ruminococcaceae; g__Ruminococcaceae UCG-013
028616d298d78f9e5538386671ff58bd	1928	k__Bacteria; p__Firmicutes; c__Clostridia; o__Clostridiales; f__Ruminococcaceae; g__Ruminococcus 2
26a00a3d0ab0ee3024a8fd5b1cd75cda	2412	k__Bacteria; p__Firmicutes; c__Clostridia; o__Clostridiales; f__Ruminococcaceae; g__Ruminococcaceae UCG-013
7fc039638b7f0ae02f35e4a0cf3dcb09	1820	k__Bacteria; p__Firmicutes; c__Clostridia; o__Clostridiales; f__Ruminococcaceae; g__Saccharofermentans
fdceed82689543f0ab386c4eacde672a	289	k__Bacteria; p__Firmicutes; c__Clostridia; o__Clostridiales; f__Ruminococcaceae; g__Ruminococcaceae UCG-010
5b2e5e065b4f43926da6d49c9065fd4f	3962	k__Bacteria; p__Firmicutes; c__Clostridia; o__Clostridiales; f__Ruminococcaceae; g__Ruminococcaceae UCG-010
852bdcf7ead452bfb7688a9081601b55	15332	k__Bacteria; p__Firmicutes; c__Clostridia; o__Clostridiales; f__Ruminococcaceae; g__Ruminococcaceae UCG-005
2324da3cf4903a472dfd57e68223123b	84767	k__Bacteria; p__Firmicutes; c__Clostridia; o__Clostridiales; f__Lachnospiraceae
17937bd43a2a1128780306b9c78e8224	1815	k__Bacteria; p__Firmicutes; c__Clostridia; o__Clostridiales; f__Ruminococcaceae; g__Ruminococcaceae UCG-010
f8fa93ca081c34108e91a81544c93c5f	4334	k__Bacteria; p__Firmicutes; c__Clostridia; o__Clostridiales; f__Lachnospiraceae
5e99bd2d29fe569ac9fc0594435bd77e	3208	k__Bacteria; p__Firmicutes; c__Clostridia; o__Clostridiales; f__Ruminococcaceae; g__Ruminococcaceae UCG-010
7664d6a9292922b86eefaaa851be008e	37516	k__Bacteria; p__Firmicutes; c__Clostridia; o__Clostridiales; f__Lachnospiraceae
d628e0b4e8d2d60471d9cdc7a3c323fd	15	k__Bacteria; p__Firmicutes; c__Clostridia; o__Clostridiales; f__Ruminococcaceae; g__Ruminococcus 2
27de4ce2a85f7328e1a6a1887b8f0917	11971	k__Bacteria; p__Firmicutes; c__Clostridia; o__Clostridiales; f__Ruminococcaceae; g__Ruminococcaceae UCG-014
383be2c07ddb98fde804545cccd53881	2433	k__Bacteria; p__Firmicutes; c__Clostridia; o__Clostridiales; f__Ruminococcaceae; g__Ruminococcaceae UCG-010
8431892251543001376b84206825e17b	96	k__Bacteria; p__Firmicutes; c__Clostridia; o__Clostridiales; f__Clostridiaceae 1; g__Clostridium sensu stricto 1
553fceba7cf127ba621deff440328e85	2374	k__Bacteria; p__Firmicutes; c__Clostridia; o__Clostridiales; f__Lachnospiraceae; g__Coprococcus 3
6160352137113936757e3d5b42bffbc0	204	k__Bacteria; p__Firmicutes; c__Clostridia; o__Clostridiales; f__Ruminococcaceae; g__[Eubacterium] coprostanoligenes group
f4620b0d30bd21180ed22d3984351f76	80	k__Bacteria; p__Firmicutes; c__Clostridia; o__Clostridiales; f__Ruminococcaceae; g__Ruminococcaceae UCG-002
b817ebe39a001ecacfa4645298570fdf	1521	k__Bacteria; p__Firmicutes; c__Clostridia; o__Clostridiales; f__Ruminococcaceae; g__[Eubacterium] coprostanoligenes group
ca09bdfa926de2135b11052507e1afe5	462	k__Bacteria; p__Firmicutes; c__Clostridia; o__Clostridiales; f__Christensenellaceae; g__Christensenellaceae R-7 group
6ebad63ed555dea5ceb22a0cc319a14d	12353	k__Bacteria; p__Firmicutes; c__Clostridia; o__Clostridiales; f__Ruminococcaceae; g__Ruminococcus 1
b6bb4992c99f4b603b3e1c1d7c8f85ba	373	k__Bacteria; p__Firmicutes; c__Clostridia; o__Clostridiales; f__Ruminococcaceae; g__[Eubacterium] coprostanoligenes group
c8d4cd7d79b7a97fa9babde0ab320537	7332	k__Bacteria; p__Firmicutes; c__Clostridia; o__Clostridiales; f__Ruminococcaceae; g__Ruminococcaceae UCG-014
96a88afd3d7a612702609c1f44690d4c	634	k__Bacteria; p__Firmicutes; c__Clostridia; o__Clostridiales; f__Lachnospiraceae
81ca8fa4a795e9929b18c343fa7e5d6d	10689	k__Archaea; p__Euryarchaeota; c__Methanobacteria; o__Methanobacteriales; f__Methanobacteriaceae; g__Methanobrevibacter
e074bbb8ce062d3f2cbc9f7d8646f899	1106	k__Bacteria; p__Firmicutes; c__Clostridia; o__Clostridiales; f__Ruminococcaceae; g__Ruminococcaceae UCG-010
58c2d7d8009834fb380f2649a742bc07	1808	k__Bacteria; p__Firmicutes; c__Clostridia; o__Clostridiales; f__Ruminococcaceae; g__[Eubacterium] coprostanoligenes group
77a22a416c3233d7fcddc53925482db1	6384	k__Bacteria; p__Firmicutes; c__Clostridia; o__Clostridiales; f__Ruminococcaceae; g__Ruminococcus 2
87dcc519f724c8912dfb0802ecbf3e5c	713	k__Bacteria; p__Firmicutes; c__Clostridia; o__Clostridiales; f__Ruminococcaceae; g__Ruminiclostridium 6
bde9649c67acec7c9b1e093b92b92e55	436	k__Bacteria; p__Firmicutes; c__Clostridia; o__Clostridiales; f__Ruminococcaceae; g__Ruminococcaceae UCG-013
27508f92777285f8c55ad55031a9d44b	3099	k__Bacteria; p__Firmicutes; c__Clostridia; o__Clostridiales; f__Ruminococcaceae; g__Ruminococcaceae UCG-009
d6ed49777ea716f138284f82ee9f4588	52	k__Bacteria; p__Firmicutes; c__Clostridia; o__Clostridiales; f__Ruminococcaceae; g__Ruminococcaceae UCG-005
8e436ebb8943a6761e41cc0664d7cf7a	4475	k__Bacteria; p__Firmicutes; c__Clostridia; o__Clostridiales; f__Lachnospiraceae; g__Roseburia
4e127e686d5b0fee5a04dc1741ed080d	1858	k__Bacteria; p__Firmicutes; c__Clostridia; o__Clostridiales; f__Ruminococcaceae; g__Ruminococcaceae UCG-010
94966db4a765684ad8e2c0a25bde47c8	683	k__Bacteria; p__Firmicutes; c__Clostridia; o__Clostridiales; f__Christensenellaceae; g__Christensenellaceae R-7 group
8851524cf7dd728b82dc3301ececc8db	1984	k__Bacteria; p__Firmicutes; c__Clostridia; o__Clostridiales; f__Christensenellaceae; g__Christensenellaceae R-7 group
fc1f2f8cdca5f04f73f6393972234add	818	k__Bacteria; p__Firmicutes; c__Clostridia; o__Clostridiales; f__Ruminococcaceae; g__Ruminococcaceae UCG-010
dac8c16b5118489a5449424ae09b48f6	2406	k__Bacteria; p__Firmicutes; c__Clostridia; o__Clostridiales; f__Lachnospiraceae; g__[Eubacterium] ruminantium group
2afaa88b741a68d906b7bcc9771ee0f3	1590	k__Bacteria; p__Firmicutes; c__Clostridia; o__Clostridiales; f__Ruminococcaceae; g__Ruminococcaceae UCG-010
c26981cd9fd15cd786bb1ab15bcda05b	18241	k__Bacteria; p__Firmicutes; c__Clostridia; o__Clostridiales; f__Clostridiaceae 1; g__Clostridium sensu stricto 1
2644a6b13b544ca80de566c338ba90a8	485	k__Bacteria; p__Firmicutes; c__Clostridia; o__Clostridiales; f__Ruminococcaceae; g__Ruminococcaceae NK4A214 group
ac655374d385a5c13f70268d4a2f6c0a	302	k__Bacteria; p__Firmicutes; c__Clostridia; o__Clostridiales; f__Ruminococcaceae; g__Ruminococcaceae UCG-013
347bbc1c75f0a0be756792ad3b7ae96e	29130	k__Bacteria; p__Firmicutes; c__Clostridia; o__Clostridiales; f__Ruminococcaceae; g__Ruminococcaceae UCG-009
c8994f27d1c26907a4de3292b1dc47b5	525884	k__Bacteria; p__Firmicutes; c__Clostridia; o__Clostridiales; f__Peptostreptococcaceae; g__Paeniclostridium
373299e7fa841d1dba8d97a4396a026b	392	k__Bacteria; p__Firmicutes; c__Clostridia; o__Clostridiales; f__Ruminococcaceae; g__Ruminococcaceae UCG-014
891944eb056106e7fb5d88021ec497ff	960	k__Bacteria; p__Firmicutes; c__Clostridia; o__Clostridiales; f__Ruminococcaceae
d7660b73343126c36b338e5f7f568cb1	2381	k__Bacteria; p__Firmicutes; c__Clostridia; o__Clostridiales; f__Ruminococcaceae
ef36073bcf7a5aa728bc0544913d50db	29971	k__Bacteria; p__Firmicutes; c__Clostridia; o__Clostridiales; f__Ruminococcaceae; g__Ruminococcaceae UCG-005
c53d2e9d0f010c050f53e35556476c64	741	k__Bacteria; p__Firmicutes; c__Clostridia; o__Clostridiales; f__Ruminococcaceae; g__Ruminococcaceae UCG-014
1679f36df75eb12b5a44a1d8d56bdedd	751	k__Bacteria; p__Firmicutes; c__Clostridia; o__Clostridiales; f__Ruminococcaceae; g__[Eubacterium] coprostanoligenes group
00dcfe105cdf9dfba5a31524739d9987	158	k__Bacteria; p__Firmicutes; c__Clostridia; o__Clostridiales; f__Ruminococcaceae; g__Ruminiclostridium 1
1695d41a485aa07cdca0df126d3c7538	6736	k__Bacteria; p__Firmicutes; c__Clostridia; o__Clostridiales; f__Ruminococcaceae; g__Ruminococcaceae UCG-005
24542a45635669429f160615a2780c65	3393	k__Bacteria; p__Firmicutes; c__Clostridia; o__Clostridiales; f__Lachnospiraceae
41b32e2c568888c84ddd3039e5f36bf2	4098	k__Bacteria; p__Firmicutes; c__Clostridia; o__Clostridiales; f__Lachnospiraceae; g__Lachnospiraceae AC2044 group
8e5a28f6450a02be121b8b8d6543c8f5	14459	k__Bacteria; p__Firmicutes; c__Clostridia; o__Clostridiales; f__Ruminococcaceae; g__Ruminococcaceae UCG-014
4f0538b20b6bcc16857c4a1b8ab61273	8806	k__Bacteria; p__Proteobacteria; c__Gammaproteobacteria; o__Aeromonadales; f__Succinivibrionaceae; g__Succinivibrio
b7ebfb13067d14b0a8db35895b78128f	1525	k__Bacteria; p__Firmicutes; c__Clostridia; o__Clostridiales; f__Ruminococcaceae; g__Ruminococcaceae UCG-010
4441b83b9ad9436c91b4a80818ac7f07	61907	k__Bacteria; p__Firmicutes; c__Clostridia; o__Clostridiales; f__Lachnospiraceae; g__Cellulosilyticum
c98ba5c3ff91f24e5e0e0c90a900bec4	2883	k__Bacteria; p__Firmicutes; c__Clostridia; o__Clostridiales; f__Clostridiales vadinBB60 group
1748242274c11819c1010632c3ee0205	806	k__Bacteria; p__Firmicutes; c__Clostridia; o__Clostridiales; f__Ruminococcaceae; g__Ruminococcus 2
fd1797fa4ae8e546bd9e92bfae62296d	835	k__Bacteria; p__Firmicutes; c__Clostridia; o__Clostridiales; f__Ruminococcaceae; g__Ruminococcaceae UCG-014
25bb979f576bdca8e303f1cdb7036340	1538	k__Bacteria; p__Firmicutes; c__Clostridia; o__Clostridiales; f__Ruminococcaceae; g__Ruminococcaceae UCG-005
8031fbdabc5953b4e0e8f821508810d4	5197	k__Bacteria; p__Firmicutes; c__Clostridia; o__Clostridiales; f__Ruminococcaceae; g__Ruminococcaceae UCG-010
e293c34090f81dccc9d866f871e825e0	5308	k__Bacteria; p__Firmicutes; c__Clostridia; o__Clostridiales; f__Ruminococcaceae; g__[Eubacterium] coprostanoligenes group
6bd3a06167cf43e3adfb33d1c3158f3d	2912	k__Bacteria; p__Firmicutes; c__Clostridia; o__Clostridiales; f__Ruminococcaceae; g__Ruminococcaceae UCG-005
d819cde519e1a17df39ba2118bd37c0b	328	k__Bacteria; p__Firmicutes; c__Clostridia; o__Clostridiales; f__Ruminococcaceae; g__Ruminococcaceae UCG-010
43f4270abebdaa955237f6b011e2c15c	3172	k__Bacteria; p__Firmicutes; c__Clostridia; o__Clostridiales; f__Ruminococcaceae; g__Ruminococcaceae UCG-005
8142f440229c21fd92b65528596a5dff	1490	k__Bacteria; p__Firmicutes; c__Clostridia; o__Clostridiales; f__Ruminococcaceae; g__[Eubacterium] coprostanoligenes group
e6255cc8eb82426144ab6e3aff9f0341	1646	k__Bacteria; p__Firmicutes; c__Clostridia; o__Clostridiales; f__Ruminococcaceae; g__Candidatus Soleaferrea
8aa40ed9547f19944d9687a0cc1aea46	4522	k__Bacteria; p__Firmicutes; c__Clostridia; o__Clostridiales; f__Ruminococcaceae
675ad8442358e40729eff68e11f93992	120	k__Bacteria; p__Firmicutes; c__Clostridia; o__Clostridiales; f__Ruminococcaceae; g__[Eubacterium] coprostanoligenes group
90bd35f02d06d3afa8126528f5144e71	696	k__Bacteria; p__Firmicutes; c__Clostridia; o__Clostridiales; f__Lachnospiraceae; g__Lachnospiraceae NK4B4 group
aac68a062edcf66970c41fe9f7e7536c	66355	k__Bacteria; p__Firmicutes; c__Clostridia; o__Clostridiales; f__Ruminococcaceae; g__Ruminococcaceae UCG-005
b3c3399248b8579a964bca1c87846d1c	4909	k__Bacteria; p__Firmicutes; c__Clostridia; o__Clostridiales; f__Ruminococcaceae
75ce276e402a882fade1585ed8001cb3	308	k__Bacteria; p__Firmicutes; c__Clostridia; o__Clostridiales; f__Ruminococcaceae; g__Ruminococcus 2
96058067ffd19ee224dec0130d57cc1e	4985	k__Bacteria; p__Firmicutes; c__Clostridia; o__Clostridiales; f__Ruminococcaceae; g__Ruminococcaceae UCG-005
d33d1f51afc207fce8f7b895f3163be7	450	k__Bacteria; p__Firmicutes; c__Clostridia; o__Clostridiales; f__Ruminococcaceae; g__Ruminococcaceae UCG-010
a001acc30f490fea65b95c8719df9a54	2219	k__Bacteria; p__Firmicutes; c__Clostridia; o__Clostridiales; f__Lachnospiraceae; g__Lachnospiraceae FCS020 group
d39d09d408b47d2fd3e04a429f3ea6e6	1973	k__Bacteria; p__Firmicutes; c__Clostridia; o__Clostridiales; f__Ruminococcaceae; g__Ruminococcaceae UCG-010
19e7a7e09a3268ff47a4c673065e4499	670	k__Bacteria; p__Firmicutes; c__Clostridia; o__Clostridiales
1f8ba6ea0d75f3b8c828807a60a78b26	894	k__Bacteria; p__Firmicutes; c__Clostridia; o__Clostridiales; f__Lachnospiraceae; g__Lachnospiraceae NK4A136 group
5c8df7876b40b09acffdd3eacb2afa1d	3428	k__Bacteria; p__Firmicutes; c__Clostridia; o__Clostridiales; f__Ruminococcaceae; g__Ruminococcaceae UCG-010
35a73fc5236efadeae2f9e34029b468c	403	k__Bacteria; p__Firmicutes; c__Clostridia; o__Clostridiales; f__Ruminococcaceae; g__Ruminococcaceae UCG-005
e7dafa5278242ebfbcc37f3448318e7e	2939	k__Bacteria; p__Firmicutes; c__Clostridia; o__Clostridiales; f__Christensenellaceae; g__Christensenellaceae R-7 group
a880da5cda56165c66d7884bc146534a	419	k__Bacteria; p__Firmicutes; c__Clostridia; o__Clostridiales; f__Ruminococcaceae
793cdd7bc1f6ec74820cd2141c976537	2932	k__Bacteria; p__Firmicutes; c__Clostridia; o__Clostridiales; f__Ruminococcaceae; g__Ruminococcaceae UCG-010
1e76676e8598fb3bd119596750d31941	1052	k__Bacteria; p__Firmicutes; c__Clostridia; o__Clostridiales; f__Ruminococcaceae; g__Ruminococcaceae UCG-014
3091f00ea32b205e85cf209e3af1b33f	8782	k__Bacteria; p__Firmicutes; c__Clostridia; o__Clostridiales; f__Ruminococcaceae; g__Ruminococcus 2
b186a61fd64e9ab8fd1c74a41d36ea77	12346	k__Bacteria; p__Firmicutes; c__Clostridia; o__Clostridiales; f__Ruminococcaceae; g__Ruminococcaceae UCG-005
33a1e09e6071349ae9db919ffb302784	56441	k__Bacteria; p__Firmicutes; c__Clostridia; o__Clostridiales; f__Ruminococcaceae; g__Ruminococcaceae UCG-005
0b3056d653025716e5ad082fe15e34e0	1078	k__Bacteria; p__Firmicutes; c__Clostridia; o__Clostridiales; f__Ruminococcaceae; g__[Eubacterium] coprostanoligenes group
fd6ab29d2dd16d2dab20c1ab31f04283	7554	k__Bacteria; p__Actinobacteria; c__Coriobacteriia; o__Coriobacteriales; f__Atopobiaceae; g__Olsenella
94902fa0107bca47b0ea9b490b4a7dc7	892	k__Bacteria; p__Firmicutes; c__Clostridia; o__Clostridiales; f__Ruminococcaceae; g__Ruminococcaceae UCG-010
3765998ce5cba6f35697ec742fc39a98	511	k__Bacteria; p__Firmicutes; c__Clostridia; o__Clostridiales; f__Ruminococcaceae; g__Ruminococcaceae NK4A214 group
60b125f8c949b7969d2d141b78b9da68	16425	k__Bacteria; p__Firmicutes; c__Clostridia; o__Clostridiales; f__Ruminococcaceae; g__Ruminococcaceae UCG-005
d4d8ea3c9f0d012fa66558be49a1c80e	12049	k__Bacteria; p__Firmicutes; c__Clostridia; o__Clostridiales; f__Lachnospiraceae; g__Cellulosilyticum
a24fc80cd98ad094fee6518cf9abfe6e	13030	k__Bacteria; p__Firmicutes; c__Clostridia; o__Clostridiales; f__Family XIII; g__[Eubacterium] brachy group
012df66cc55127033e4063d4b37c83e1	5829	k__Bacteria; p__Cyanobacteria; c__Melainabacteria; o__Gastranaerophilales
ddc240d90ce40f7695c0831eefc767d4	473	k__Bacteria; p__Firmicutes; c__Clostridia; o__Clostridiales; f__Ruminococcaceae; g__Ruminococcaceae UCG-014
87bb3b8aa157e0aa0083eae7c843d690	3130	k__Bacteria; p__Firmicutes; c__Clostridia; o__Clostridiales; f__Christensenellaceae; g__Christensenellaceae R-7 group
13d298876ce166b6b4436a14a6ea142e	25180	k__Bacteria; p__Firmicutes; c__Clostridia; o__Clostridiales; f__Clostridiaceae 1; g__Clostridium sensu stricto 6
991bb9b8927434ae5fb750e7be1a2448	2499	k__Bacteria; p__Firmicutes; c__Clostridia; o__Clostridiales; f__Lachnospiraceae
948b1cab74364ef88af64cf5f7ba7d91	4375	k__Bacteria; p__Firmicutes; c__Clostridia; o__Clostridiales; f__Ruminococcaceae; g__Ruminococcaceae UCG-009
1f8abb2f1c44bcc7bc9ed5e74cb64b42	1957	k__Bacteria; p__Firmicutes; c__Clostridia; o__Clostridiales; f__Ruminococcaceae; g__Ruminococcaceae UCG-014
198c7b560d46758bcbad890d07833b37	929	k__Bacteria; p__Firmicutes; c__Clostridia; o__Clostridiales; f__Ruminococcaceae; g__Ruminiclostridium 1
e288e3715a7ae0107a28e0a0ac29c7c5	3238	k__Bacteria; p__Firmicutes; c__Clostridia; o__Clostridiales; f__Ruminococcaceae; g__Ruminococcaceae UCG-013
b0ab5ecc2427f5ffe65ce05b6b879f62	13690	k__Bacteria; p__Firmicutes; c__Clostridia; o__Clostridiales; f__Ruminococcaceae
1113eaa1ff6001474b946949edf427da	1862	k__Bacteria; p__Firmicutes; c__Clostridia; o__Clostridiales; f__Ruminococcaceae; g__Ruminococcaceae UCG-002
75252855dc016e7efb81a4b584634322	110332	k__Bacteria; p__Firmicutes; c__Clostridia; o__Clostridiales; f__Peptostreptococcaceae
dbe7d64f257f6b7cb262317130bc7720	192	k__Bacteria; p__Firmicutes; c__Clostridia; o__Clostridiales; f__Ruminococcaceae; g__Intestinimonas
8c2d37cdecad0fb09093dfd8c866da3a	389	k__Bacteria; p__Firmicutes; c__Clostridia; o__Clostridiales; f__Ruminococcaceae
4ab9661db26518b756fbdf77a5d01063	3058	k__Bacteria; p__Firmicutes; c__Clostridia; o__Clostridiales; f__Ruminococcaceae; g__Ruminococcaceae UCG-013
7bf00d5ffe335f29350084d68d2f88f9	1870	k__Bacteria; p__Firmicutes; c__Clostridia; o__Clostridiales; f__Lachnospiraceae; g__Lachnospiraceae NK4A136 group
6a69ef31020af4474d0cb7ea5828034b	1383	k__Bacteria; p__Firmicutes; c__Clostridia; o__Clostridiales; f__Ruminococcaceae; g__Ruminococcaceae UCG-010
24326f101fc75ea63f1138de6347d669	1974	k__Bacteria; p__Tenericutes; c__Mollicutes; o__Anaeroplasmatales; f__Anaeroplasmataceae; g__Anaeroplasma
460cb5440ef672b6d6576441bee8e4b4	709	k__Bacteria; p__Firmicutes; c__Clostridia; o__Clostridiales; f__Ruminococcaceae; g__[Eubacterium] coprostanoligenes group
5d6f08af61adc6ac6ae5d439f70fc660	2830	k__Bacteria; p__Firmicutes; c__Clostridia; o__Clostridiales; f__Lachnospiraceae; g__Moryella; s__human gut metagenome
e2bff49793790abba17cdb0ef8b3ba78	767	k__Bacteria; p__Firmicutes; c__Clostridia; o__Clostridiales; f__Lachnospiraceae; g__Marvinbryantia
a71165302f4901a4e7ef4167ad0794e2	1555	k__Bacteria; p__Firmicutes; c__Clostridia; o__Clostridiales; f__Ruminococcaceae; g__Ruminococcaceae UCG-014
19d688178ec37f35c13cd5a481c7c520	5415	k__Bacteria; p__Firmicutes; c__Clostridia; o__Clostridiales; f__Ruminococcaceae; g__Ruminiclostridium 1
470b31004f8b45f78938b886caf731ef	274	k__Archaea; p__Euryarchaeota; c__Methanomicrobia; o__Methanomicrobiales; f__Methanocorpusculaceae; g__Methanocorpusculum
113e9c6b928aab8e10a58c6304efc776	933	k__Bacteria; p__Firmicutes; c__Clostridia; o__Clostridiales; f__Ruminococcaceae; g__Caproiciproducens
ad7bbca2d1dde67ab4e4d0ce3949d60b	11784	k__Bacteria; p__Firmicutes; c__Clostridia; o__Clostridiales; f__Lachnospiraceae
89a800cf997b471eb101dbab46cd366c	80	k__Bacteria; p__Firmicutes; c__Clostridia; o__Clostridiales; f__Ruminococcaceae
808b9fe29bad347b6e31f296e414f43d	553	k__Bacteria; p__Firmicutes; c__Clostridia; o__Clostridiales; f__Ruminococcaceae; g__Ruminococcaceae UCG-013
81807ba291d17a0f535f7430adefd77c	2407	k__Bacteria; p__Firmicutes; c__Clostridia; o__Clostridiales; f__Ruminococcaceae; g__Negativibacillus
3a5d70197c94be1f53d362c3eb4d2f2b	1436	k__Bacteria; p__Firmicutes; c__Clostridia; o__Clostridiales; f__Ruminococcaceae; g__[Eubacterium] coprostanoligenes group
16ad0e47ca882fbc9225bc838e275470	9782	k__Bacteria; p__Firmicutes; c__Clostridia; o__Clostridiales; f__Lachnospiraceae
f5c7358a8e37cf041170cfd25c611ff8	4943	k__Bacteria; p__Firmicutes; c__Clostridia; o__Clostridiales; f__Ruminococcaceae
6b6cd1ca240c7f67eb6e8f8f283fab8e	2220	k__Bacteria; p__Firmicutes; c__Clostridia; o__Clostridiales; f__Ruminococcaceae; g__[Eubacterium] coprostanoligenes group
5cda7a74e22ef0848269d70941243c88	2621	k__Bacteria; p__Firmicutes; c__Clostridia; o__Clostridiales; f__Ruminococcaceae; g__Ruminococcaceae UCG-010
dc76a2fc43991c75cb8eb71e45a4fe7d	233	k__Bacteria; p__Firmicutes; c__Clostridia; o__Clostridiales; f__Ruminococcaceae; g__[Eubacterium] coprostanoligenes group
5471b4220d86db98fcb1704d23952e68	502	k__Bacteria; p__Firmicutes; c__Clostridia; o__Clostridiales; f__Ruminococcaceae; g__[Eubacterium] coprostanoligenes group
282bb33848bcd12408f2736224dd9b02	21631	k__Bacteria; p__Firmicutes; c__Clostridia; o__Clostridiales; f__Ruminococcaceae; g__[Eubacterium] coprostanoligenes group
9d6fb678dda1faaacf1de158e06c752c	1452	k__Bacteria; p__Firmicutes; c__Clostridia; o__Clostridiales; f__Ruminococcaceae; g__Ruminococcaceae UCG-013
2ce0ff5e1021b835be1311d542da09ac	2157	k__Bacteria; p__Firmicutes; c__Clostridia; o__Clostridiales; f__Lachnospiraceae
3b5df83ebb47fc9cd5dbab4568bec58c	1278	k__Bacteria; p__Firmicutes; c__Clostridia; o__Clostridiales; f__Ruminococcaceae; g__Ruminococcaceae UCG-010
55dd680bdc32485ec8bb42d049cfa687	3731	k__Bacteria; p__Firmicutes; c__Clostridia; o__Clostridiales; f__Lachnospiraceae; g__Roseburia
f4d390d35c7e7e3bfd3a520d4be43aeb	966	k__Bacteria; p__Firmicutes; c__Clostridia; o__Clostridiales; f__Christensenellaceae; g__Christensenellaceae R-7 group
707d6a399e42395eed900bb93e631a89	4718	k__Bacteria; p__Firmicutes; c__Clostridia; o__Clostridiales; f__Ruminococcaceae; g__Ruminococcaceae UCG-013
a5f6cb7a4ac7eb11334f78d167f33acd	494	k__Bacteria; p__Firmicutes; c__Clostridia; o__Clostridiales; f__Ruminococcaceae; g__Ruminococcaceae UCG-014
d7043de03a8ca1c4d46bdc59f229e18b	5285	k__Bacteria; p__Firmicutes; c__Clostridia; o__Clostridiales; f__Lachnospiraceae
a647a6dee5d4f9d37bc69f7f0042ff1a	273	k__Bacteria; p__Firmicutes; c__Clostridia; o__Clostridiales; f__Ruminococcaceae; g__Ruminococcaceae UCG-005
1dac473117c43bd779ed8a8d2ed8061d	2927	k__Bacteria; p__Firmicutes; c__Clostridia; o__Clostridiales; f__Clostridiales vadinBB60 group
2c3f425958b33533b2de83f10aad9d7e	227	k__Bacteria; p__Firmicutes; c__Clostridia; o__Clostridiales; f__Ruminococcaceae; g__Ruminococcaceae UCG-010
693358ec0dffb4d2a7564e6a92db984d	1120	k__Bacteria; p__Firmicutes; c__Clostridia; o__Clostridiales; f__Ruminococcaceae; g__Ruminococcus 1
6c0dd5208da4d3fab1c7a67d8f9662cc	9089	k__Bacteria; p__Firmicutes; c__Clostridia; o__Clostridiales; f__Ruminococcaceae; g__Ruminococcaceae UCG-005
d3962610e3e8b0bb8482c975cf04050a	1968	k__Bacteria; p__Firmicutes; c__Clostridia; o__Clostridiales; f__Christensenellaceae; g__Christensenellaceae R-7 group
e85267a19d43e0670d24b42df7830b3e	21490	k__Bacteria; p__Firmicutes; c__Clostridia; o__Clostridiales; f__Ruminococcaceae; g__Ruminococcaceae UCG-010
9c1dd736c5d8569362d19939f0c05db8	2883	k__Bacteria; p__Firmicutes; c__Clostridia; o__Clostridiales; f__Ruminococcaceae; g__Ruminococcaceae UCG-005
fe20efd0cd25c4d0aff37fc64e095568	3737	k__Bacteria; p__Firmicutes; c__Clostridia; o__Clostridiales; f__Ruminococcaceae; g__Ruminococcaceae UCG-013
92f48ac8a144f050de9c2900f304e2b0	4959	k__Bacteria; p__Firmicutes; c__Clostridia; o__Clostridiales; f__Ruminococcaceae; g__[Eubacterium] coprostanoligenes group
1428675270f3df551c5b00fc4ab01846	6786	k__Bacteria; p__Firmicutes; c__Clostridia; o__Clostridiales; f__Ruminococcaceae
e2711974e9d7e322ca3022ad7ec1c5ac	3096	k__Bacteria; p__Firmicutes; c__Clostridia; o__Clostridiales; f__Ruminococcaceae; g__Ruminococcaceae UCG-010
8c7725ab8aa90a3399720a2c55d037f6	556	k__Bacteria; p__Firmicutes; c__Clostridia; o__Clostridiales; f__Ruminococcaceae; g__Ruminococcaceae UCG-010
a655967bfc26f26f92d37d2dbb0e97d1	3944	k__Bacteria; p__Firmicutes; c__Clostridia; o__Clostridiales; f__Ruminococcaceae
9e4d07b17a78b2574fc79dc64bf8b365	430	k__Bacteria; p__Firmicutes; c__Clostridia; o__Clostridiales; f__Ruminococcaceae; g__Hydrogenoanaerobacterium
03602d0e66810bc2052a16ac28a8c258	820	k__Bacteria; p__Firmicutes; c__Clostridia; o__Clostridiales; f__Ruminococcaceae; g__Ruminococcaceae UCG-010
4991e3c9744b6962d8b519b361092789	557	k__Bacteria; p__Firmicutes; c__Clostridia; o__Clostridiales; f__Ruminococcaceae; g__Ruminococcaceae UCG-005
db2f79b716e1dd4895bd151a304e07ff	14200	k__Bacteria; p__Firmicutes; c__Clostridia; o__Clostridiales; f__Ruminococcaceae; g__[Eubacterium] coprostanoligenes group
bdc0db9238613a86c5bef5c3a949895d	246	k__Bacteria; p__Firmicutes; c__Clostridia; o__Clostridiales; f__Christensenellaceae; g__Christensenellaceae R-7 group
45879a1977e94c87aa64b4eb72f2ac98	17204	k__Bacteria; p__Firmicutes; c__Clostridia; o__Clostridiales; f__Ruminococcaceae; g__Candidatus Soleaferrea
2f03afd6eb99f969c5cdc9e7298137e0	4512	k__Bacteria; p__Firmicutes; c__Clostridia; o__Clostridiales; f__Ruminococcaceae
c3ad4f45966ec05701e579fc3f4140a6	24053	k__Bacteria; p__Firmicutes; c__Clostridia; o__Clostridiales; f__Ruminococcaceae; g__Ruminococcaceae UCG-005
33a57c3dc9c3150c8abc13bb4e590b52	5934	k__Bacteria; p__Firmicutes; c__Clostridia; o__Clostridiales; f__Lachnospiraceae
3a65c004b9de3405965674d96a0bb7fb	5112	k__Bacteria; p__Firmicutes; c__Clostridia; o__Clostridiales; f__Ruminococcaceae; g__Ruminococcus 2
4b48f116c30626a40262cad5a1eec4c3	563	k__Bacteria; p__Firmicutes; c__Clostridia; o__Clostridiales; f__Ruminococcaceae
cb3d47772cf821631772ff63861faab7	104	k__Bacteria; p__Proteobacteria; c__Alphaproteobacteria; o__Rickettsiales
444cdcaf589b516baa7adbe7844c20cf	1045	k__Bacteria; p__Firmicutes; c__Clostridia; o__Clostridiales; f__Ruminococcaceae; g__Ruminococcaceae UCG-010
32471d2fd0c331fe4525d5e781d61509	21739	k__Bacteria; p__Firmicutes; c__Clostridia; o__Clostridiales; f__Peptostreptococcaceae; g__Intestinibacter
1e3e644af5593f7b38d45040ddf3dd5e	191	k__Bacteria; p__Firmicutes; c__Clostridia; o__Clostridiales; f__Ruminococcaceae
c9342ee0c214d1c4229a49eda937fa18	973	k__Bacteria; p__Firmicutes; c__Clostridia; o__Clostridiales; f__Ruminococcaceae; g__Ruminococcaceae UCG-010
2e509daf769ca362d7496d8d0b11fd2a	644	k__Bacteria; p__Firmicutes; c__Clostridia; o__Clostridiales; f__Defluviitaleaceae; g__Defluviitaleaceae UCG-011
d1a4d8e67407b5747ee4693fe73feed4	8232	k__Bacteria; p__Firmicutes; c__Clostridia; o__Clostridiales; f__Ruminococcaceae; g__[Eubacterium] coprostanoligenes group
588d0d2c6e7646f958f071798369c5d1	6121	k__Bacteria; p__Firmicutes; c__Clostridia; o__Clostridiales; f__Christensenellaceae; g__Christensenellaceae R-7 group
ab6e5fbe861b5efcff908bc8e2a3c4a7	26335	k__Bacteria; p__Firmicutes; c__Clostridia; o__Clostridiales; f__Ruminococcaceae; g__Ruminococcaceae UCG-005
54f157c3b1344ec374532643330514e8	295	k__Bacteria; p__Firmicutes; c__Clostridia; o__Clostridiales; f__Ruminococcaceae
759e8cbd28b3aeda5f2c9a1b1f7d23ae	2657	k__Bacteria; p__Firmicutes; c__Clostridia; o__Clostridiales; f__Ruminococcaceae; g__Ruminococcus 1
c3b680df53e5581f06dd4df093a89408	999	k__Bacteria; p__Firmicutes; c__Clostridia; o__Clostridiales; f__Ruminococcaceae; g__Ruminococcaceae UCG-010
4b4cf23d30c08716c22b27667358fafc	13596	k__Bacteria; p__Firmicutes; c__Clostridia; o__Clostridiales; f__Ruminococcaceae; g__Ruminococcaceae UCG-005
095b307556aab2667d8371e93e18ebee	1827	k__Bacteria; p__Firmicutes; c__Clostridia; o__Clostridiales; f__Ruminococcaceae; g__Ruminococcus 2
8e6a17e742d06aeaf098617d91af0ff1	17514	k__Bacteria; p__Firmicutes; c__Clostridia; o__Clostridiales; f__Ruminococcaceae; g__Ruminococcaceae UCG-005
fa4ef977379684dd17dec0565a1341ee	290	k__Bacteria; p__Firmicutes; c__Clostridia; o__Clostridiales; f__Ruminococcaceae
23ccca3d4b24687381c6c7fc5914a673	1491	k__Bacteria; p__Firmicutes; c__Clostridia; o__Clostridiales; f__Christensenellaceae; g__Christensenellaceae R-7 group
97bf6369a87819d02a8be9b9edc29009	3849	k__Bacteria; p__Firmicutes; c__Clostridia; o__Clostridiales; f__Christensenellaceae; g__Christensenellaceae R-7 group
6694c271be4f1ba780ca37548cb44f66	14003	k__Bacteria; p__Firmicutes; c__Clostridia; o__Clostridiales; f__Ruminococcaceae; g__Ruminococcaceae UCG-014
31648077ea57f957b56505d5c3ebcec4	4213	k__Bacteria; p__Firmicutes; c__Clostridia; o__Clostridiales; f__Lachnospiraceae
fd3561f48d4c4b397da97eb21bc321a1	12239	k__Bacteria; p__Firmicutes; c__Clostridia; o__Clostridiales; f__Ruminococcaceae; g__Flavonifractor
773730443e5280dc0645a51d59c0f820	1003	k__Bacteria; p__Firmicutes; c__Clostridia; o__Clostridiales; f__Ruminococcaceae; g__Ruminococcaceae UCG-010
31b58f831fb10f18f3017b27c69329bb	2019	k__Bacteria; p__Firmicutes; c__Clostridia; o__Clostridiales; f__Lachnospiraceae; g__Lachnospiraceae NK4A136 group
276d6be30acdc4361092fdaad450ba42	19829	k__Bacteria; p__Firmicutes; c__Clostridia; o__Clostridiales; f__Ruminococcaceae; g__[Eubacterium] coprostanoligenes group
c659bd70a8db26cb9e95fc4a61088ebc	3699	k__Bacteria; p__Firmicutes; c__Clostridia; o__Clostridiales; f__Lachnospiraceae
12d4decab8c8ddb4019ac1ec98ad70b1	613	k__Bacteria; p__Firmicutes; c__Clostridia; o__Clostridiales; f__Ruminococcaceae
8e061d0fb18c54d0642468a6e9d537f4	455	k__Bacteria; p__Firmicutes; c__Clostridia; o__Clostridiales; f__Ruminococcaceae; g__Ruminococcus 2
026966cded9fbee1eb02ff07c476ffde	303	k__Bacteria; p__Firmicutes; c__Clostridia; o__Clostridiales; f__Ruminococcaceae
2504260e6b660a24b2c4038c928ca70f	3770	k__Bacteria; p__Firmicutes; c__Clostridia; o__Clostridiales; f__Lachnospiraceae
7f40ce541391d6f5a964124dc13aa1ae	5454	k__Bacteria; p__Firmicutes; c__Clostridia; o__Clostridiales; f__Ruminococcaceae; g__Ruminococcaceae UCG-010
a923d3023a95a0cf7225e7f1cd7a4c00	1924	k__Bacteria; p__Firmicutes; c__Clostridia; o__Clostridiales; f__Lachnospiraceae; g__Agathobacter
9198527cf37df628ca5b8c368c8ef515	479	k__Bacteria; p__Firmicutes; c__Clostridia; o__Clostridiales; f__Clostridiales vadinBB60 group
f5d42fd922fe90c2081d4908458ae73f	2463	k__Bacteria; p__Firmicutes; c__Clostridia; o__Clostridiales; f__Ruminococcaceae; g__Ruminococcaceae UCG-014
031d8acf31371ed9acd95780bd7d880d	6773	k__Bacteria; p__Firmicutes; c__Clostridia; o__Clostridiales; f__Ruminococcaceae; g__Ruminococcaceae UCG-010
198b8fa66e9e0903a5da80ada724ba92	8641	k__Bacteria; p__Firmicutes; c__Clostridia; o__Clostridiales; f__Ruminococcaceae; g__Ruminococcaceae UCG-005
63c36bbd10bf9d3c4bd31bdaa26d1328	413	k__Bacteria; p__Firmicutes; c__Clostridia; o__Clostridiales; f__Family XIII; g__Family XIII AD3011 group
8a36929280b7f72c92a3f041b9531df9	4864	k__Bacteria; p__Firmicutes; c__Clostridia; o__Clostridiales; f__Ruminococcaceae; g__[Eubacterium] coprostanoligenes group
74b6eb9bddbb31b1254855c6b9fb6d5a	4314	k__Bacteria; p__Firmicutes; c__Clostridia; o__Clostridiales; f__Ruminococcaceae; g__Ruminococcaceae UCG-013
3a8668dd2e8da2020728befe89dab2fa	885	k__Bacteria; p__Firmicutes; c__Clostridia; o__Clostridiales; f__Lachnospiraceae
add0e72a8ac2651696e50c65cfce8aed	142	k__Bacteria; p__Firmicutes; c__Clostridia; o__Clostridiales; f__Ruminococcaceae; g__Ruminococcaceae UCG-010
12e5c3b35ec9be21b325e29b22622d49	6408	k__Bacteria; p__Firmicutes; c__Clostridia; o__Clostridiales; f__Ruminococcaceae; g__Ruminococcaceae UCG-010
a72418b1d32cc8da9e42d3ab074856bb	32962	k__Bacteria; p__Firmicutes; c__Clostridia; o__Clostridiales; f__Ruminococcaceae; g__Ruminococcaceae UCG-005
e953c7c9672f47a99b2ff438a865cfab	1089	k__Bacteria; p__Firmicutes; c__Clostridia; o__Clostridiales; f__Ruminococcaceae; g__Ruminiclostridium 5
8dddfd3cde98eb0b8aadc8a620ecdc63	1413	k__Bacteria; p__Firmicutes; c__Clostridia; o__Clostridiales; f__Ruminococcaceae; g__Ruminococcaceae UCG-010
493f1bbccf496d126999dbe8e094bd38	2299	k__Bacteria; p__Firmicutes; c__Clostridia; o__Clostridiales; f__Ruminococcaceae; g__Ruminococcaceae UCG-010
460fe5c2d8f414f56b510ca472ffbb2b	3039	k__Bacteria; p__Firmicutes; c__Clostridia; o__Clostridiales; f__Ruminococcaceae; g__[Eubacterium] coprostanoligenes group
d01cd50b7c61350fd2afdfe2e00f51b6	324	k__Bacteria; p__Firmicutes; c__Clostridia; o__Clostridiales; f__Christensenellaceae; g__Christensenellaceae R-7 group
24b75578d36b9a1206bf0bb7c52e7e55	6522	k__Bacteria; p__Firmicutes; c__Clostridia; o__Clostridiales; f__Ruminococcaceae; g__Ruminococcaceae UCG-010
dec8af078adc8849ba027e32dab868c4	18492	k__Bacteria; p__Proteobacteria; c__Gammaproteobacteria; o__Aeromonadales; f__Succinivibrionaceae; g__Succinivibrio
ba2ba0efacf5a1b1d662a0e55de08e33	33333	k__Bacteria; p__Firmicutes; c__Clostridia; o__Clostridiales; f__Ruminococcaceae; g__Ruminococcaceae UCG-005
8f3a28b905ec5e04cefc226bf52964bc	27226	k__Bacteria; p__Firmicutes; c__Clostridia; o__Clostridiales; f__Ruminococcaceae; g__Ruminococcaceae UCG-005
09bc916e93f2499a40fee8fa058d7138	7794	k__Bacteria; p__Firmicutes; c__Clostridia; o__Clostridiales; f__Ruminococcaceae; g__[Eubacterium] coprostanoligenes group
b013e85d0c5813443fe9fbefd517e5ed	1306	k__Bacteria; p__Firmicutes; c__Clostridia; o__Clostridiales; f__Lachnospiraceae
cbdb6180418eea7814b5e2f5018453d4	1137	k__Bacteria; p__Firmicutes; c__Clostridia; o__Clostridiales; f__Ruminococcaceae; g__Ruminococcaceae UCG-014
f858a62ee169f240823e82f3c7a34564	834	k__Bacteria; p__Firmicutes; c__Clostridia; o__Clostridiales; f__Ruminococcaceae; g__Ruminococcus 2
7246db1986df7e37293d95d20d84648e	3786	k__Bacteria; p__Firmicutes; c__Clostridia; o__Clostridiales; f__Lachnospiraceae; g__Lachnospiraceae FCS020 group
7630dc41965fe26c6d354ed939c50380	158	k__Bacteria; p__Firmicutes; c__Clostridia; o__Clostridiales; f__Ruminococcaceae
336a7865b5bc7f8a1cb0977ef2513faf	1193	k__Bacteria; p__Firmicutes; c__Clostridia; o__Clostridiales; f__Ruminococcaceae; g__Ruminococcaceae UCG-014
35de3224a27afd70908972dea1b484fb	998	k__Bacteria; p__Firmicutes; c__Clostridia; o__Clostridiales; f__Ruminococcaceae; g__Ruminococcaceae UCG-005
8e97a061a8995d3bcbec7c86903b9f48	230	k__Bacteria; p__Firmicutes; c__Clostridia; o__Clostridiales; f__Lachnospiraceae
750889d52395167547bc8a15fa52269b	677	k__Bacteria; p__Firmicutes; c__Clostridia; o__Clostridiales; f__Family XIII; g__Family XIII AD3011 group
45586decdf40aa70c1267137dd0bf410	123	k__Bacteria; p__Firmicutes; c__Clostridia; o__Clostridiales; f__Lachnospiraceae; g__Lachnospiraceae AC2044 group
2e3e862a2ba0fc4d54340a71333a6187	121	k__Bacteria; p__Firmicutes; c__Clostridia; o__Clostridiales; f__Ruminococcaceae; g__[Eubacterium] coprostanoligenes group
52343dbd874282ddcd7adb4501b0be35	588	k__Bacteria; p__Firmicutes; c__Clostridia; o__Clostridiales; f__Ruminococcaceae; g__Ruminococcaceae UCG-014
b4c9446226c4d3bfbd51d216c62d96a7	1376	k__Bacteria; p__Firmicutes; c__Clostridia; o__Clostridiales; f__Ruminococcaceae; g__Ruminiclostridium 6
d820ec90d009ed027eab6dffd1310f38	3522	k__Bacteria; p__Firmicutes; c__Clostridia; o__Clostridiales; f__Lachnospiraceae; g__Acetitomaculum
fa9d7ff209240163a79acd729622048f	2122	k__Bacteria; p__Firmicutes; c__Clostridia; o__Clostridiales; f__Ruminococcaceae; g__Papillibacter
573d51a38e701405b2bb416463bec79f	13117	k__Bacteria; p__Firmicutes; c__Clostridia; o__Clostridiales; f__Family XIII; g__Family XIII AD3011 group
88bedc2592f7984e8490d47aacafefa9	689	k__Bacteria; p__Firmicutes; c__Clostridia; o__Clostridiales; f__Clostridiales vadinBB60 group
a0d641afb781a3efcb57c098f650e2a5	1142	k__Bacteria; p__Firmicutes; c__Clostridia; o__Clostridiales; f__Ruminococcaceae; g__Ruminococcaceae UCG-005
c4b392f969cf6ab86037d76e95ead2d3	8506	k__Bacteria; p__Firmicutes; c__Clostridia; o__Clostridiales; f__Ruminococcaceae; g__Ruminococcaceae UCG-005
b55fa050dbf638e176f013628a3054e4	1597	k__Bacteria; p__Firmicutes; c__Clostridia; o__Clostridiales; f__Ruminococcaceae
8ba1df8b66b2bc6e053bded618327012	2733	k__Bacteria; p__Firmicutes; c__Clostridia; o__Clostridiales; f__Ruminococcaceae; g__Ruminococcaceae UCG-010
c39f7a8993a0bc49c567751f561fdb0c	6999	k__Bacteria; p__Firmicutes; c__Clostridia; o__Clostridiales; f__Ruminococcaceae; g__[Eubacterium] coprostanoligenes group
51dc00acfd7048e91a57a234be6a441e	1518	k__Bacteria; p__Firmicutes; c__Clostridia; o__Clostridiales; f__Family XIII; g__[Eubacterium] brachy group
a71893b4d9fd59d18245ab99f5b180dd	437	k__Bacteria; p__Firmicutes; c__Clostridia; o__Clostridiales; f__Ruminococcaceae; g__Oscillibacter
756a0715bb01e94d25973a1b90c0e765	9351	k__Bacteria; p__Firmicutes; c__Clostridia; o__Clostridiales; f__Lachnospiraceae; g__Blautia
180f11c05e8ca3aef3138ce1e09285c8	4033	k__Bacteria; p__Firmicutes; c__Clostridia; o__Clostridiales; f__Ruminococcaceae; g__Ruminococcaceae UCG-014
802e8dfb619bda4aeb15e2b2354bfdf4	18494	k__Bacteria; p__Firmicutes; c__Clostridia; o__Clostridiales; f__Ruminococcaceae; g__Ruminococcaceae UCG-005
050c776e35bac03ed29799587992b93d	1499	k__Bacteria; p__Firmicutes; c__Clostridia; o__Clostridiales; f__Lachnospiraceae
a15191cc1ff7c010d346e7367c8f5470	44	k__Bacteria; p__Firmicutes; c__Clostridia; o__Clostridiales; f__Ruminococcaceae; g__Ruminococcaceae UCG-005
efb954a5f7ab694ffb6b1fc60230a0e5	78	k__Bacteria; p__Firmicutes; c__Clostridia; o__Clostridiales; f__Lachnospiraceae
d3f5b0e74e4d9c5ce8844353a9510ce3	4454	k__Bacteria; p__Firmicutes; c__Clostridia; o__Clostridiales; f__Ruminococcaceae; g__Ruminococcaceae UCG-013
1daa5bb0660aa369ac9cb30318e226ec	1477	k__Bacteria; p__Firmicutes; c__Clostridia; o__Clostridiales; f__Ruminococcaceae; g__[Eubacterium] coprostanoligenes group
d12ced094bd5da399e718c93051f9806	890	k__Bacteria; p__Firmicutes; c__Clostridia; o__Clostridiales; f__Lachnospiraceae; g__Lachnoclostridium
d12661a3e1af742ce532fb03b1d5765e	4703	k__Bacteria; p__Firmicutes; c__Clostridia; o__Clostridiales; f__Ruminococcaceae; g__Ruminococcaceae UCG-009
096398ca57641075803704f6cf2e3ef6	375	k__Bacteria; p__Firmicutes; c__Clostridia; o__Clostridiales; f__Ruminococcaceae; g__Ruminococcaceae UCG-010
fa1e3a17d5e501ff96eeeb767b7b999f	737	k__Bacteria; p__Firmicutes; c__Clostridia; o__Clostridiales; f__Ruminococcaceae; g__Ruminococcaceae NK4A214 group
6c08f4407f05d06f18f0a8ff22dc74e2	11086	k__Bacteria; p__Firmicutes; c__Clostridia; o__Clostridiales; f__Ruminococcaceae; g__Ruminococcaceae UCG-005
fc18a1c194b8c37299655615898182c6	48	k__Bacteria; p__Firmicutes; c__Clostridia; o__Clostridiales; f__Lachnospiraceae
7f806f3bba0393cd436b5db6013b99bb	7168	k__Bacteria; p__Firmicutes; c__Clostridia; o__Clostridiales; f__Ruminococcaceae
a482d45c23e32b4aff3e1ec11c23e94d	1818	k__Bacteria; p__Firmicutes; c__Clostridia; o__Clostridiales; f__Ruminococcaceae
49f0a866587c170473b74e010b26320c	1019	k__Bacteria; p__Firmicutes; c__Clostridia; o__Clostridiales; f__Ruminococcaceae
a111f3008789bb514b2e3fcac2dd7d0d	1129	k__Bacteria; p__Firmicutes; c__Clostridia; o__Clostridiales; f__Ruminococcaceae; g__Ruminococcaceae UCG-010
0152dda10f042dea8769303c94a643dc	1838	k__Bacteria; p__Firmicutes; c__Clostridia; o__Clostridiales; f__Ruminococcaceae
3c441e45b08da5d8c29bb3d2b2801aa4	2557	k__Bacteria; p__Firmicutes; c__Clostridia; o__Clostridiales; f__Lachnospiraceae
82aa2b778912fc8a89190ae1c0cec3dc	910	k__Bacteria; p__Firmicutes; c__Clostridia; o__Clostridiales; f__Lachnospiraceae
864ffec298447880d468a1094cc138a9	1325	k__Bacteria; p__Firmicutes; c__Clostridia; o__Clostridiales; f__Ruminococcaceae; g__Ruminococcaceae UCG-005
299a0777b01ae736228e4dd4eacb3370	672	k__Bacteria; p__Firmicutes; c__Clostridia; o__Clostridiales; f__Ruminococcaceae; g__Ruminococcaceae UCG-005
fb16cafac0bf1c222c030c5a1cae2df0	1183	k__Bacteria; p__Firmicutes; c__Clostridia; o__Clostridiales; f__Clostridiales vadinBB60 group
c54fb04e348dfd98d10fbf57e0e57bd1	3622	k__Bacteria; p__Firmicutes; c__Clostridia; o__Clostridiales; f__Ruminococcaceae; g__Ruminococcaceae UCG-014
90914e17f045f0468fae1f6ea15482d2	4655	k__Bacteria; p__Firmicutes; c__Clostridia; o__Clostridiales; f__Ruminococcaceae; g__Ruminococcaceae UCG-010
65c4ec4de9fffe773538c9dabbb72d44	19	k__Bacteria; p__Firmicutes; c__Clostridia; o__Clostridiales; f__Christensenellaceae; g__Christensenellaceae R-7 group
ec1deb2552bf0733d1434ef40726fa1f	2124	k__Bacteria; p__Firmicutes; c__Clostridia; o__Clostridiales; f__Lachnospiraceae; g__Agathobacter
cbfd3fa0f39238fcb74a112d84a6ee95	510	k__Bacteria; p__Firmicutes; c__Clostridia; o__Clostridiales; f__Ruminococcaceae; g__Ruminococcaceae UCG-010
003dec17dcc61ae2f41643e8bfe0324d	1582	k__Bacteria; p__Firmicutes; c__Clostridia; o__Clostridiales; f__Ruminococcaceae; g__Ruminococcaceae UCG-010
2b890de67ecc14dc49ee228600ca0542	2269	k__Bacteria; p__Firmicutes; c__Clostridia; o__Clostridiales; f__Christensenellaceae; g__Christensenellaceae R-7 group
8db7df7e1f7489349548cad0904f1396	33426	k__Bacteria; p__Firmicutes; c__Clostridia; o__Clostridiales; f__Christensenellaceae; g__Christensenellaceae R-7 group
24eb6c9dc7e9ef936dd03d2af865bdef	1164	k__Bacteria; p__Firmicutes; c__Clostridia; o__Clostridiales; f__Lachnospiraceae; g__Shuttleworthia
34ad52b8cabf9c7c6463bfebe7ed95b3	13578	k__Bacteria; p__Firmicutes; c__Clostridia; o__Clostridiales; f__Ruminococcaceae; g__Ruminococcaceae UCG-005
b03d1a5916ba66e309603f676e02a397	111602	k__Bacteria; p__Firmicutes; c__Clostridia; o__Clostridiales; f__Ruminococcaceae; g__Ruminococcaceae UCG-005
0cd797bbd52b05325ab38ccbbc5e25f6	109	k__Bacteria; p__Firmicutes; c__Clostridia; o__Clostridiales; f__Ruminococcaceae
995f3a34ce29142a76b5eb71f9dfc8cc	24995	k__Bacteria; p__Firmicutes; c__Clostridia; o__Clostridiales; f__Clostridiaceae 1; g__Clostridium sensu stricto 1
3da4ae338d08b01bb2b442492f2596f2	4549	k__Bacteria; p__Firmicutes; c__Clostridia; o__Clostridiales; f__Lachnospiraceae
22c8f5531bc502838d0f02f8ddf4c26d	1768	k__Bacteria; p__Firmicutes; c__Clostridia; o__Clostridiales; f__Ruminococcaceae; g__Ruminococcaceae UCG-010
9b09e6bdbc592f8c872aa9a39e05b16e	1621	k__Bacteria; p__Firmicutes; c__Clostridia; o__Clostridiales; f__Ruminococcaceae; g__Negativibacillus
811ef007a0dfd9cf6afa278d414bd80d	236	k__Bacteria; p__Firmicutes; c__Clostridia; o__Clostridiales; f__Lachnospiraceae; g__Blautia
b7bd8da5a4996fba98836c240926c5ac	1463	k__Bacteria; p__Firmicutes; c__Clostridia; o__Clostridiales; f__Ruminococcaceae; g__[Eubacterium] coprostanoligenes group
f64051eb1dee12235ee96e7b049e0f7a	368	k__Bacteria; p__Firmicutes; c__Clostridia; o__Clostridiales; f__Ruminococcaceae; g__Ruminococcaceae UCG-010
9cf1dc58f1676fe9914f2837f3077a60	6171	k__Bacteria; p__Firmicutes; c__Clostridia; o__Clostridiales; f__Ruminococcaceae; g__Ruminococcaceae NK4A214 group
0cefd7e009f7cea21c93a8ff47c5b01e	7109	k__Bacteria; p__Firmicutes; c__Clostridia; o__Clostridiales; f__Lachnospiraceae
0ecf1bf38058d3b9f42937d3fc603523	609	k__Bacteria; p__Firmicutes; c__Clostridia; o__Clostridiales; f__Ruminococcaceae; g__Ruminiclostridium 9
0cb4f68295088164032b74584d25e30e	558	k__Bacteria; p__Firmicutes; c__Clostridia; o__Clostridiales; f__Ruminococcaceae
aa505d8845c0f60659be2640e3efd6cd	213	k__Bacteria; p__Firmicutes; c__Clostridia; o__Clostridiales; f__Ruminococcaceae
5e2934c87a16275df58ea5339389f808	2378	k__Bacteria; p__Firmicutes; c__Clostridia; o__Clostridiales; f__Ruminococcaceae; g__Ruminococcaceae UCG-010
7b2bdf1909f2363dd31640c5fab3257e	170	k__Bacteria; p__Firmicutes; c__Clostridia; o__Clostridiales; f__Ruminococcaceae; g__Ruminococcaceae UCG-013
65bc90228c856d7f61f20ffae1e61186	1004	k__Bacteria; p__Firmicutes; c__Clostridia; o__Clostridiales; f__Ruminococcaceae; g__Ruminococcaceae UCG-013
5a5b0c022bd4ca53184742de49830548	1272	k__Bacteria; p__Firmicutes; c__Clostridia; o__Clostridiales; f__Ruminococcaceae; g__Ruminococcaceae UCG-010
ed583cf1b20318725cf798cf08aef2f9	277	k__Bacteria; p__Firmicutes; c__Clostridia; o__Clostridiales; f__Ruminococcaceae; g__Ruminococcaceae UCG-013
dd5ce8d0b040693d540cb5aaf1b9fb3b	556990	k__Bacteria; p__Firmicutes; c__Clostridia; o__Clostridiales; f__Peptostreptococcaceae; g__Romboutsia
49086584b385e74a049e01583124164a	3076	k__Bacteria; p__Firmicutes; c__Clostridia; o__Clostridiales; f__Lachnospiraceae; g__Roseburia
429c8ae1d05ebe69e7dc1f0d8ee7ab0b	3348	k__Bacteria; p__Firmicutes; c__Clostridia; o__Clostridiales; f__Ruminococcaceae; g__Ruminococcaceae UCG-005
a8316f9bc2c2b4eb8543cc04ecc4da99	920	k__Bacteria; p__Firmicutes; c__Clostridia; o__Clostridiales; f__Ruminococcaceae; g__Ruminococcaceae UCG-013
2a9db064b7e471e84c209ed52aab91fd	2154	k__Bacteria; p__Firmicutes; c__Clostridia; o__Clostridiales; f__Ruminococcaceae; g__Ruminococcaceae UCG-010
8f5e4c027f91ccd3fc8132e67321e2eb	2009	k__Bacteria; p__Firmicutes; c__Clostridia; o__Clostridiales; f__Ruminococcaceae; g__Ruminococcaceae UCG-013
df80324182466c9ff3cb89e2a56fb4bd	664	k__Bacteria; p__Actinobacteria; c__Actinobacteria; o__Bifidobacteriales; f__Bifidobacteriaceae
55438587bf85ff8235a548bf72a040b8	45	k__Bacteria; p__Firmicutes; c__Clostridia; o__Clostridiales; f__Ruminococcaceae; g__Ruminococcaceae UCG-010
4f9dcd9b1417f4167b14ad01fef35a84	601	k__Bacteria; p__Firmicutes; c__Clostridia; o__Clostridiales; f__Ruminococcaceae; g__[Eubacterium] coprostanoligenes group
28b3f117fb6a1f0bc088d6fa14e53e9f	594	k__Bacteria; p__Firmicutes; c__Clostridia; o__Clostridiales; f__Lachnospiraceae
ad9229eeba6de191da315aa7dbbacc81	937	k__Bacteria; p__Firmicutes; c__Clostridia; o__Clostridiales; f__Ruminococcaceae; g__Ruminiclostridium 5
b2d6799b95d3d8bf46682e3007f1de2a	989	k__Bacteria; p__Firmicutes; c__Clostridia; o__Clostridiales; f__Christensenellaceae; g__Christensenellaceae R-7 group
81af15b638f095e106a13c35d09d88b4	307	k__Bacteria; p__Firmicutes; c__Clostridia; o__Clostridiales; f__Lachnospiraceae; g__Tyzzerella 4
ca838821d362942837b7c89b11b1c251	1550	k__Bacteria; p__Firmicutes; c__Clostridia; o__Clostridiales; f__Ruminococcaceae; g__Ruminococcaceae UCG-010
f96241870e8c84cd2e34b5ba8d02ab27	1232	k__Bacteria; p__Firmicutes; c__Clostridia; o__Clostridiales; f__Ruminococcaceae; g__Ruminococcaceae UCG-013
c59a1e2939539b42d338aeb29e95d705	5536	k__Bacteria; p__Firmicutes; c__Clostridia; o__Clostridiales; f__Christensenellaceae; g__Christensenellaceae R-7 group
bfc93a0d2e17bfc433288ad786194214	925	k__Bacteria; p__Firmicutes; c__Clostridia; o__Clostridiales; f__Clostridiales vadinBB60 group
bd698e05391dd6fa3c79b43d9368f0ff	5398	k__Bacteria; p__Firmicutes; c__Clostridia; o__Clostridiales; f__Ruminococcaceae; g__Ruminococcaceae UCG-005
ff748aa0bc78f8a91fc2fb17d178403a	2944	k__Bacteria; p__Firmicutes; c__Clostridia; o__Clostridiales; f__Ruminococcaceae; g__Ruminococcaceae UCG-010
f53498c45052f083122f8b646012fcea	5323	k__Bacteria; p__Firmicutes; c__Clostridia; o__Clostridiales; f__Ruminococcaceae; g__[Eubacterium] coprostanoligenes group
5eb39593b29b65f8b3d0be74e38cfc59	619	k__Bacteria; p__Firmicutes; c__Clostridia; o__Clostridiales; f__Ruminococcaceae; g__Ruminococcaceae UCG-013
2b489328a120cff22a5e239afbf56cb7	3589	k__Bacteria; p__Firmicutes; c__Clostridia; o__Clostridiales; f__Ruminococcaceae
d989ec334218caadd0b7ed0c73896e43	12687	k__Bacteria; p__Firmicutes; c__Clostridia; o__Clostridiales; f__Lachnospiraceae
dccb9a9b30b0961cf76c5c90e2be99c8	1113	k__Bacteria; p__Firmicutes; c__Clostridia; o__Clostridiales; f__Lachnospiraceae
99a152732e3fc353bcac1fcd985ebf86	1209	k__Bacteria; p__Firmicutes; c__Clostridia; o__Clostridiales; f__Ruminococcaceae
a7d8d6e089c03e2cb8b70a9d1fbedcfe	8269	k__Bacteria; p__Firmicutes; c__Clostridia; o__Clostridiales; f__Ruminococcaceae; g__Ruminococcaceae UCG-010
c3171f706163e9a66af88ceb677b2358	454	k__Bacteria; p__Firmicutes; c__Clostridia; o__Clostridiales; f__Lachnospiraceae; g__Tyzzerella 4
d9fb2571893a0fcb2a5596065bab11f4	7025	k__Bacteria; p__Firmicutes; c__Clostridia; o__Clostridiales; f__Ruminococcaceae; g__Ruminococcaceae UCG-005
c6ca6b3feaf0d6cbb6cd818ed8ceb908	1536	k__Bacteria; p__Firmicutes; c__Clostridia; o__Clostridiales; f__Ruminococcaceae; g__Ruminococcaceae UCG-014
234a320c76f1ec7440beca81d01e17f3	908	k__Bacteria; p__Firmicutes; c__Clostridia; o__Clostridiales; f__Ruminococcaceae; g__Ruminococcaceae UCG-010
0ad90f7df9e55ac4a236d01fc875b8bd	4422	k__Bacteria; p__Firmicutes; c__Clostridia; o__Clostridiales; f__Lachnospiraceae; g__Butyrivibrio
a2e836913a187f93bf652fb109b0569c	22381	k__Bacteria; p__Firmicutes; c__Clostridia; o__Clostridiales; f__Christensenellaceae; g__Christensenellaceae R-7 group
4cca054f2be12af1d23ee01e33451d3d	1483	k__Bacteria; p__Firmicutes; c__Clostridia; o__Clostridiales; f__Ruminococcaceae; g__[Eubacterium] coprostanoligenes group
03e90da451f33ce0c0eb7f0d9d12bc5a	4618	k__Bacteria; p__Firmicutes; c__Clostridia; o__Clostridiales; f__Lachnospiraceae; g__Anaerosporobacter
51990e1548998672bf8ed67337f434b3	3671	k__Bacteria; p__Firmicutes; c__Clostridia; o__Clostridiales; f__Lachnospiraceae
92f83339fa4d26ae4b85ceeced07e953	9624	k__Bacteria; p__Firmicutes; c__Clostridia; o__Clostridiales; f__Lachnospiraceae; g__Cellulosilyticum
78d3bfa42f6a5ce9682c11c0e2767701	1633	k__Bacteria; p__Firmicutes; c__Clostridia; o__Clostridiales; f__Lachnospiraceae; g__Lachnospiraceae NK4A136 group
33044c88aafb0995eafa5f5d74c2797c	1933	k__Bacteria; p__Firmicutes; c__Clostridia; o__Clostridiales; f__Ruminococcaceae; g__[Eubacterium] coprostanoligenes group
305e829d2ebfc6de55744fd8f6d7fc07	24733	k__Bacteria; p__Firmicutes; c__Clostridia; o__Clostridiales; f__Lachnospiraceae
b8a7084c30f43a58bad83397beb4ef81	1085	k__Bacteria; p__Firmicutes; c__Clostridia; o__Clostridiales; f__Ruminococcaceae; g__Ruminococcaceae UCG-010
12e800158839882491d69ca519a6315e	1280	k__Bacteria; p__Firmicutes; c__Clostridia; o__Clostridiales; f__Lachnospiraceae; g__Tyzzerella 4
866c53b4d8c34d39eca691d439f98328	1247	k__Bacteria; p__Firmicutes; c__Clostridia; o__Clostridiales; f__Lachnospiraceae
f42a4c590cc01560db691232af67c89b	571	k__Bacteria; p__Cyanobacteria; c__Melainabacteria; o__Gastranaerophilales
4d43585e87ad797338174e074866509d	4667	k__Bacteria; p__Firmicutes; c__Clostridia; o__Clostridiales; f__Ruminococcaceae; g__Ruminococcaceae UCG-013
1c25cb800eb5146c705bb76cc3423f18	20651	k__Bacteria; p__Firmicutes; c__Clostridia; o__Clostridiales; f__Lachnospiraceae
4602d37abb519a84c66522b1c08c7379	27088	k__Bacteria; p__Firmicutes; c__Clostridia; o__Clostridiales; f__Ruminococcaceae; g__Ruminococcaceae UCG-013
44dd265c9636d2077325d3ae288ff30e	2202	k__Bacteria; p__Firmicutes; c__Clostridia; o__Clostridiales; f__Ruminococcaceae; g__Ruminococcaceae UCG-010
d9555cfe9b353f37083609ba7529306d	1820	k__Bacteria; p__Firmicutes; c__Clostridia; o__Clostridiales; f__Ruminococcaceae; g__Ruminococcaceae UCG-010
dd0a4d480598db60cea5bb5e6bfeb5f3	1909	k__Bacteria; p__Firmicutes; c__Clostridia; o__Clostridiales; f__Ruminococcaceae; g__Ruminococcaceae UCG-014
2c1bc3a2f08b11114f9f825cc98b822b	1551	k__Bacteria; p__Firmicutes; c__Clostridia; o__Clostridiales; f__Lachnospiraceae; g__Syntrophococcus
2c4e66f3e642bfd26d3acf04237eb011	4821	k__Bacteria; p__Firmicutes; c__Clostridia; o__Clostridiales; f__Ruminococcaceae; g__Ruminococcaceae UCG-010
c68998efbbaaeabf89f55468e08182e8	449	k__Bacteria; p__Firmicutes; c__Clostridia; o__Clostridiales; f__Ruminococcaceae; g__Ruminococcaceae UCG-014
ec15b0997bc89a2300c0b2c154e18d62	3018	k__Bacteria; p__Firmicutes; c__Clostridia; o__Clostridiales; f__Ruminococcaceae; g__Ruminococcaceae UCG-010
6d07cd776f1a62c04f8ec87e052871d2	15011	k__Bacteria; p__Firmicutes; c__Clostridia; o__Clostridiales; f__Lachnospiraceae; g__Lachnoclostridium 10
c6088d322c3ca97ab2095cc317468f78	3957	k__Bacteria; p__Firmicutes; c__Clostridia; o__Clostridiales; f__Lachnospiraceae; g__Lachnospiraceae UCG-001
8648a3a0952a049dc18e3c417bd29bb4	720	k__Bacteria; p__Actinobacteria; c__Coriobacteriia; o__Coriobacteriales; f__Atopobiaceae; g__Olsenella
86d9df31fcc4f758170e2cad92f2176c	275	k__Bacteria; p__Firmicutes; c__Clostridia; o__Clostridiales; f__Ruminococcaceae; g__[Eubacterium] coprostanoligenes group
61ec4aa0b03ca6b6bcfafbcb17006a57	4005	k__Bacteria; p__Firmicutes; c__Clostridia; o__Clostridiales; f__Ruminococcaceae; g__Ruminococcaceae UCG-010
72a9f13905e3815e7a0ca6cc83387cd8	2525	k__Bacteria; p__Firmicutes; c__Clostridia; o__Clostridiales; f__Lachnospiraceae
44688692129d3abb685af84e62c4f22e	5014	k__Bacteria; p__Firmicutes; c__Clostridia; o__Clostridiales; f__Ruminococcaceae; g__Ruminococcaceae UCG-010
9fef474d5f10f9393620b4eb598a14fb	1618	k__Bacteria; p__Firmicutes; c__Clostridia; o__Clostridiales; f__Ruminococcaceae; g__Ruminococcaceae UCG-013
85daf909250e8f08d0a7d17f2eb07e10	61367	k__Bacteria; p__Proteobacteria; c__Gammaproteobacteria; o__Aeromonadales; f__Succinivibrionaceae; g__Succinivibrio
fc878f3b686b685b85a793c1eee68a2d	10359	k__Bacteria; p__Firmicutes; c__Clostridia; o__Clostridiales; f__Ruminococcaceae; g__Ruminococcaceae UCG-005
3a2d87ac368404c823e797fd901ba8e4	7193	k__Bacteria; p__Firmicutes; c__Clostridia; o__Clostridiales; f__Lachnospiraceae; g__Marvinbryantia
3fbdcea8546f0181b94451b356122b97	1523	k__Bacteria; p__Firmicutes; c__Clostridia; o__Clostridiales; f__Ruminococcaceae; g__[Eubacterium] coprostanoligenes group

## Sheet: F1_special_sOTUs
OTUID	SUM_Abundance	Taxonomy
150e14dcbe63d7a3f6533e170ae77f07	992	k__Bacteria; p__Firmicutes; c__Clostridia; o__Clostridiales; f__Lachnospiraceae; g__Lachnospira
d809b676ff4af12d42cf6f9e61481289	505	k__Bacteria; p__Firmicutes; c__Clostridia; o__Clostridiales; f__Ruminococcaceae; g__Ruminococcus 1
4e4fd57b10830461b6c9c760ca0501b3	530	k__Bacteria; p__Firmicutes; c__Clostridia; o__Clostridiales; f__Christensenellaceae; g__Christensenellaceae R-7 group
fe8b96f5e1d75ea8112a268250194ebd	300	k__Bacteria; p__Firmicutes; c__Clostridia; o__Clostridiales; f__Lachnospiraceae; g__[Eubacterium] ventriosum group; s__Lachnospiraceae bacterium RM5
0950512b9dc43a988ebe012e46997163	157	k__Bacteria; p__Tenericutes; c__Mollicutes; o__Anaeroplasmatales; f__Anaeroplasmataceae; g__Anaeroplasma
8c3b9312158e88d217f47ddba668a0fb	1208	k__Bacteria; p__Firmicutes; c__Clostridia; o__Clostridiales; f__Ruminococcaceae; g__Ruminococcaceae UCG-005
dd70ba471ca9250e7a41f9967d37d7cd	2208	k__Bacteria; p__Firmicutes; c__Clostridia; o__Clostridiales; f__Ruminococcaceae; g__Ruminococcaceae NK4A214 group
553c4ff74aa209464e3fc6617b4e067c	1405	k__Bacteria; p__Firmicutes; c__Clostridia; o__Clostridiales; f__Lachnospiraceae; g__Shuttleworthia
10c0368cd41212dd4041113c8007d655	36	k__Bacteria; p__Firmicutes; c__Clostridia; o__Clostridiales; f__Ruminococcaceae; g__Ruminococcaceae UCG-014
fba8a656a00fd430ccea9beb44bca3f8	135	k__Bacteria; p__Firmicutes; c__Clostridia; o__Clostridiales; f__Lachnospiraceae; g__[Eubacterium] ruminantium group; s__Eubacterium ruminantium
0841dfdce3c7660a7be584554a52fe13	173	k__Bacteria; p__Firmicutes; c__Clostridia; o__Clostridiales; f__Lachnospiraceae; g__Lachnospiraceae XPB1014 group
c6e7f36d267d5174b3903baca7b629c1	298	k__Bacteria; p__Firmicutes; c__Clostridia; o__Clostridiales; f__Lachnospiraceae; g__Lachnoclostridium 1
e7ca038158b01911f0ad2d951dbe7a81	191	k__Bacteria; p__Firmicutes; c__Clostridia; o__Clostridiales; f__Ruminococcaceae; g__Saccharofermentans
2a16e85045bd6e0cd86a79c18ceed85a	73	k__Bacteria; p__Firmicutes; c__Clostridia; o__Clostridiales; f__Ruminococcaceae; g__Ruminococcus 1
3e128343e25df6b72584cf17287bf741	225	k__Bacteria; p__Firmicutes; c__Clostridia; o__Clostridiales; f__Ruminococcaceae; g__Ruminococcaceae UCG-005
2e382466f6c603c757874a7d55d67c84	1635	k__Bacteria; p__Firmicutes; c__Clostridia; o__Clostridiales; f__Ruminococcaceae; g__Ruminococcaceae UCG-005
b4d38e65f19356660ce7eb95ef17bcab	314	k__Bacteria; p__Firmicutes; c__Clostridia; o__Clostridiales; f__Ruminococcaceae; g__Ruminococcus 1
741693be02af1dd58cd6f4383b506cc9	216	k__Bacteria; p__Firmicutes; c__Clostridia; o__Clostridiales; f__Ruminococcaceae; g__Ruminococcus 2
9127c2956b85691010fe21378a729b4e	25	k__Bacteria; p__Firmicutes; c__Clostridia; o__Clostridiales; f__Ruminococcaceae; g__Ruminococcaceae NK4A214 group
223feee07fdcdf741996f4ce3bd45dff	121	k__Bacteria; p__Firmicutes; c__Clostridia; o__Clostridiales; f__Ruminococcaceae; g__Ruminococcus 2
416ecd0f2ffdc5cfd26663efbf31aff4	1758	k__Bacteria; p__Firmicutes; c__Clostridia; o__Clostridiales; f__Ruminococcaceae; g__Ruminococcaceae NK4A214 group
8c1c91bc32f84be7213afb6c9f27a3bf	467	k__Bacteria; p__Firmicutes; c__Clostridia; o__Clostridiales; f__Lachnospiraceae; g__Butyrivibrio 2
19641cd21ddac411cbd4444286112d22	262	k__Bacteria; p__Firmicutes; c__Clostridia; o__Clostridiales; f__Christensenellaceae; g__Christensenellaceae R-7 group
5772b85989c6761eeae5030c2036cb52	432	k__Bacteria; p__Firmicutes; c__Clostridia; o__Clostridiales; f__Ruminococcaceae; g__Ruminococcaceae UCG-001
891fc23e9ff2ce28d4653f4a7b9e8941	640	k__Bacteria; p__Firmicutes; c__Clostridia; o__Clostridiales; f__Family XIII; g__Anaerovorax
43593f026c49032740c0bc9e6d9fdde6	178	k__Bacteria; p__Firmicutes; c__Clostridia; o__Clostridiales; f__Lachnospiraceae; g__Lachnospiraceae ND3007 group
fc9718e77dbd4ac03dbd426ca505e02f	99	k__Bacteria; p__Firmicutes; c__Clostridia; o__Clostridiales; f__Ruminococcaceae; g__Ruminococcaceae UCG-014
dc258e890b4150e2664f5d5141953940	789	k__Bacteria; p__Firmicutes; c__Clostridia; o__Clostridiales; f__Ruminococcaceae; g__Ruminiclostridium 9
83751e3adab223382ae0605135f48f57	361	k__Bacteria; p__Firmicutes; c__Clostridia; o__Clostridiales; f__Ruminococcaceae; g__Ruminococcaceae NK4A214 group
22737c8363abf9dac640f782ef7d9807	134	k__Bacteria; p__Firmicutes; c__Clostridia; o__Clostridiales; f__Ruminococcaceae; g__Ruminococcaceae NK4A214 group
901b6107f30a6f41cb9c47322d9ad9e7	1581	k__Bacteria; p__Firmicutes; c__Clostridia; o__Clostridiales
83eea7ede2e6b425b64784c49b69b1ca	107	k__Bacteria; p__Proteobacteria; c__Alphaproteobacteria; o__Rhizobiales; f__Rhizobiaceae; g__Phyllobacterium
84e4a61c58745b36e46025a8d8602506	3540	k__Bacteria; p__Firmicutes; c__Clostridia; o__Clostridiales; f__Lachnospiraceae
95ba341c2b74eae8cf39d5b2be6c7f16	270	k__Bacteria; p__Firmicutes; c__Clostridia; o__Clostridiales; f__Lachnospiraceae; g__[Eubacterium] ruminantium group
e2efa0408b97820f61c95975f68bea49	230	k__Bacteria; p__Firmicutes; c__Clostridia; o__Clostridiales; f__Defluviitaleaceae; g__Defluviitaleaceae UCG-011
d36809361603de26844fae7418b5f582	22	k__Bacteria; p__Firmicutes; c__Clostridia; o__Clostridiales; f__Lachnospiraceae; g__Butyrivibrio 2

## Sheet: F2_special_sOTUs
OTUID	SUM_Abundance	Taxonomy
bc42d32a27859157957943e4d23ecb28	697	k__Bacteria; p__Firmicutes; c__Clostridia; o__Clostridiales; f__Lachnospiraceae
e881ca5b99f5e627b8ad8777a6e093ba	1043	k__Bacteria; p__Firmicutes; c__Clostridia; o__Clostridiales; f__Lachnospiraceae; g__[Ruminococcus] torques group
c82162bff63e498fc451a1a5f8120a26	327	k__Bacteria; p__Firmicutes; c__Clostridia; o__Clostridiales; f__Ruminococcaceae; g__Ruminococcaceae UCG-010
667c7a9ba435be56714ebcd4557f2a30	601	k__Bacteria; p__Firmicutes; c__Clostridia; o__Clostridiales; f__Clostridiaceae 1; g__Clostridium sensu stricto 1
65cc17da7dd249a66abb661234879f56	874	k__Bacteria; p__Firmicutes; c__Clostridia; o__Clostridiales; f__Ruminococcaceae; g__Ruminiclostridium 9
b4189dffc755fb7edd4da5fde3ea44a5	1340	k__Bacteria; p__Firmicutes; c__Clostridia; o__Clostridiales; f__Lachnospiraceae
2bbc66d4991b5a712f5b87abb3da2547	366	k__Bacteria; p__Firmicutes; c__Clostridia; o__Clostridiales; f__Ruminococcaceae; g__Ruminococcaceae UCG-010
ae213fdd39f069d6f8819032b112848f	84	k__Bacteria; p__Firmicutes; c__Clostridia; o__Clostridiales; f__Ruminococcaceae; g__Candidatus Soleaferrea
4f14d6c5e0cd692474b529ed76093644	404	k__Bacteria; p__Firmicutes; c__Clostridia; o__Clostridiales; f__Ruminococcaceae; g__Ruminococcaceae UCG-010
6045d153d96ecf7257d9964feb29463f	407	k__Bacteria; p__Firmicutes; c__Clostridia; o__Clostridiales; f__Ruminococcaceae; g__Ruminococcaceae UCG-010
7f54b231c48ccd45bfd214c77949e24a	968	k__Bacteria; p__Firmicutes; c__Clostridia; o__Clostridiales; f__Christensenellaceae; g__Christensenellaceae R-7 group
fa7ad2a3bd7218b313502dc3905218cc	354	k__Bacteria; p__Firmicutes; c__Clostridia; o__Clostridiales; f__Ruminococcaceae; g__Ruminococcaceae UCG-010
686ce065852eaac133ebb132f3131905	1188	k__Bacteria; p__Firmicutes; c__Clostridia; o__Clostridiales; f__Lachnospiraceae; g__Lachnospiraceae UCG-010
63a670260cf0ca77e856a5fa2815a9bb	411	k__Bacteria; p__Firmicutes; c__Clostridia; o__Clostridiales; f__Lachnospiraceae
0c71ad8084b7a875c468a01db5646a80	1088	k__Bacteria; p__Firmicutes; c__Clostridia; o__Clostridiales; f__Ruminococcaceae; g__[Eubacterium] coprostanoligenes group
f0baf7bdb09ec48bf25238ab00336394	309	k__Bacteria; p__Firmicutes; c__Clostridia; o__Clostridiales; f__Lachnospiraceae; g__Sellimonas
80f1a10b9ec69d54e6f3a6ee1d88a566	639	k__Bacteria; p__Firmicutes; c__Clostridia; o__Clostridiales; f__Lachnospiraceae; g__[Ruminococcus] gauvreauii group
4321abe67d8f3151ce51d04d14ca4283	269	k__Bacteria; p__Actinobacteria; c__Actinobacteria; o__Micrococcales; f__Micrococcaceae; g__Rothia
0996a1c72a0725427fbec7d0444679df	399	k__Bacteria; p__Actinobacteria; c__Coriobacteriia; o__Coriobacteriales; f__Atopobiaceae; g__Coriobacteriaceae UCG-002
3759befdcab0e7b69984acc1da57d91b	1115	k__Bacteria; p__Firmicutes; c__Clostridia; o__Clostridiales; f__Lachnospiraceae; g__[Ruminococcus] torques group
c2db275955cf67441fba56e0090b6ba2	526	k__Bacteria; p__Firmicutes; c__Clostridia; o__Clostridiales; f__Lachnospiraceae; g__Blautia
1783bc890e00331f635af36ac6734a64	735	k__Bacteria; p__Firmicutes; c__Clostridia; o__Clostridiales; f__Christensenellaceae; g__Christensenellaceae R-7 group
ff5e7f5ff82762bcb675dbad3f06ace0	210	k__Bacteria; p__Firmicutes; c__Clostridia; o__Clostridiales; f__Clostridiales vadinBB60 group

## Sheet: F3_special_sOTUs
OTUID	SUM_Abundance	Taxonomy
39ae9df429dfe65e34c50adcee2ac4af	707	k__Bacteria; p__Firmicutes; c__Clostridia; o__Clostridiales; f__Ruminococcaceae; g__Ruminococcaceae UCG-014

## Sheet: F4_special_sOTUs
OTUID	SUM_Abundance	Taxonomy
1d28bdcf7c8188e54e735afecdd9af8e	180	k__Bacteria
e467331d88844e4b367ea2ca4364cbfa	460	k__Bacteria
6872f4e72e5d1c7871b6e784edac68b1	1230	k__Bacteria; p__Firmicutes; c__Clostridia; o__Clostridiales; f__Ruminococcaceae; g__[Eubacterium] coprostanoligenes group

## Sheet: F5_special_sOTUs
OTUID	SUM_Abundance	Taxonomy
6d7d2fa2e24f6c9a6f250effdbd2070b	294	k__Bacteria; p__Synergistetes; c__Synergistia; o__Synergistales; f__Synergistaceae; g__Fretibacterium

## Sheet: F6_special_sOTUs
OTUID	SUM_Abundance	Taxonomy
636a8f800954b6e2ec737dbf2bd3fe2e	635	k__Bacteria; p__Epsilonbacteraeota; c__Campylobacteria; o__Campylobacterales; f__Sulfurospirillaceae; g__Sulfurospirillum
3f4b2f86416eb38412f450690eb1034e	495	k__Bacteria; p__Proteobacteria; c__Alphaproteobacteria; o__Rickettsiales; f__Rickettsiaceae; g__Candidatus Megaira
9f64a9926415224210c9273d3368ca5b	2587	k__Bacteria; p__Proteobacteria; c__Alphaproteobacteria; o__Sphingomonadales; f__Sphingomonadaceae; g__Novosphingobium
13b1eda47a2b93d1d45e7bb10dd412b1	519	k__Bacteria; p__Actinobacteria; c__Actinobacteria; o__Corynebacteriales; f__Nocardiaceae; g__Rhodococcus
7c2c7e47539d87a7a399cd861f062d34	475	k__Bacteria; p__Firmicutes; c__Clostridia; o__Clostridiales; f__Peptostreptococcaceae; g__Acetoanaerobium
4187fed434317f3fd83e8a5169fdd14b	3286	k__Bacteria; p__Proteobacteria; c__Alphaproteobacteria; o__Caulobacterales; f__Caulobacteraceae; g__Caulobacter
abeab8000299bbb83c310e24a9feb9b1	4962	k__Bacteria; p__Proteobacteria; c__Alphaproteobacteria; o__Sphingomonadales; f__Sphingomonadaceae; g__Sphingopyxis
080b3ae015ed82945af9d2e3f1ad26dc	579	k__Bacteria; p__Proteobacteria; c__Alphaproteobacteria; o__Rhizobiales; f__Rhizobiaceae
